# Supplementary material for: Phellem Cell-Wall Components Are Discriminants of Cork Quality in Quercus suber
Source: Front Plant Sci. 2019 Jul 30;10:944. doi: 10.3389/fpls.2019.00944 (PMC6682605; doi:10.3389/fpls.2019.00944)
Supplement: Supplementary file 4 [file Table_4.XLSX]

## Sheet: parameters
Database : Quercus-prot 20190201 (70434 sequences; 29901011 residues)
Protein scores greater than 61 are significant (p<0.05).
Individual ions scores > 36 indicate identity or extensive homology (p<0.05).
Database : EST_quercus Quercus_20190201 (870474 sequences; 162956820 residues)
Protein scores greater than 72 are significant (p<0.05).
Individual ions scores > 44 indicate identity or extensive homology (p<0.05).
Enzyme : Trypsin
Fixed modifications : Carbamidomethyl (C)
Variable modifications : Dioxidation (W),Ethyl (E),Oxidation (M),Trp->Kynurenin (W)
Mass values : Monoisotopic
Protein Mass : Unrestricted
Peptide Mass Tolerance : ± 100 ppm
Fragment Mass Tolerance: ± 0.5 Da
Max Missed Cleavages : 2
Instrument type : MALDI-TOF-TOF
significant identification
several protein in the spot
single protein ID, but multiple gi or multiple runs
blast result
low homology (<85%)
unexpected identification (other taxonomy)
Result from EST

## Sheet: SupTableS4.1_identifications
Supplementary Table S4.1: MS data obtained for the Q. suber proteins identified using protein and EST databases.
spot	T pos
2883	I-1
2882	I-2
XP_023906276.1 Mass: 16390 Score: 209 Expect: 8.9e-017 Matches: 17
	nucleoside diphosphate kinase 1 [Quercus suber]
	Observed	Mr(expt)	Mr(calc)	ppm	Start		End	Miss	Ions	Peptide
	1288.7286	1287.7214	1287.7187	2.09	37	-	47	0	33	K.LITVDRPFAEK.H
	1583.8439	1582.8366	1582.8315	3.24	87	-	102	0	107	K.IIGATNPSESAPGTIR.G
	1611.8740	1610.8667	1610.8628	2.47	87	-	102	0	(31)	K.IIGATNPSESAPGTIR.G + Ethyl (E)
	1711.9398	1710.9325	1710.9264	3.58	86	-	102	1	47	R.KIIGATNPSESAPGTIR.G
XP_023872026.1 Mass: 14404 Score: 87 Expect: 0.00014 Matches: 6
	subtilisin-like protease SBT3.3 [Quercus suber]
	Observed	Mr(expt)	Mr(calc)	ppm	Start		End	Miss	Ions	Peptide
	1164.7135	1163.7062	1163.7027	3.07	111	-	121	0	74	K.LPGVLQVVPSR.T
1796	A-3
XP_023880851.1 Mass: 16949 Score: 238 Expect: 1.1e-019 Matches: 34
	MLP-like protein 28 [Quercus suber]
	Observed	Mr(expt)	Mr(calc)	ppm	Start		End	Miss	Ions	Peptide
	1177.7479	1176.7406	1176.6502	76.8	116	-	124	1	52	K.LNIEYEKLR.E
	1385.7738	1384.7665	1384.7027	46.1	15	-	25	1	33	K.SPPEKYYNIFK.G
	1783.9098	1782.9025	1782.8710	17.7	82	-	97	0	0	R.SATLIGVDGDIMQEYK.T + Ethyl (E); Oxidation (M)
	1869.9728	1868.9655	1868.9268	20.7	66	-	81	2	56	K.SGLVFKEKVEYDDANR.S
	1897.9971	1896.9898	1896.9581	16.7	66	-	81	2	(24)	K.SGLVFKEKVEYDDANR.S + Ethyl (E)
	2132.0598	2131.0525	2131.0507	0.85	82	-	100	1	2	R.SATLIGVDGDIMQEYKTFK.A + Oxidation (M)
	2332.2463	2331.2391	2331.2508	-5.03	123	-	142	2	0	K.LREDVPAPDKYITLMVNITK.G + Oxidation (M)
2877	A-4
XP_023898571.1 Mass: 22448 Score: 181 Expect: 5.6e-014 Matches: 21
	nitrogen regulatory protein P-II homolog [Quercus suber]
	Observed	Mr(expt)	Mr(calc)	ppm	Start		End	Miss	Ions	Peptide
	1143.7570	1142.7497	1142.6560	82.0	83	-	91	0	14	K.VEAILRPWR.V + Trp->Kynurenin (W)
	1257.8530	1256.8457	1256.7493	76.8	171	-	181	0	66	K.IFLVPVSDVIR.V
	2015.1470	2014.1397	2014.1099	14.8	163	-	181	1	73	R.TGEIGDGKIFLVPVSDVIR.V
	2043.1766	2042.1694	2042.1412	13.8	163	-	181	1	(2)	R.TGEIGDGKIFLVPVSDVIR.V + Ethyl (E)
1744	A-5
XP_023890893.1 Mass: 17445 Score: 168 Expect: 1.1e-012 Matches: 26
	18.1 kDa class I heat shock protein-like [Quercus suber]
	Observed	Mr(expt)	Mr(calc)	ppm	Start		End	Miss	Ions	Peptide
	1671.9199	1670.9126	1670.8475	39.0	74	-	88	0	67	K.VEVEDGNVLQISGER.S + Ethyl (E)
	1699.9463	1698.9390	1698.8788	35.4	74	-	88	0	(35)	K.VEVEDGNVLQISGER.S + 2 Ethyl (E)
	2129.0862	2128.0789	2128.0648	6.64	70	-	88	1	(0)	K.EEVKVEVEDGNVLQISGER.S
	2157.1160	2156.1087	2156.0961	5.87	70	-	88	1	67	K.EEVKVEVEDGNVLQISGER.S + Ethyl (E)
XP_023890893.1	1618.8885	1617.8813	1617.8151	40.9	24	-	39	0	32	D.PFEGFSAVASVPPSAR.E	semi-trypsin (artefact due to weakness of the DP bond)
1399	I-3
XP_023885279.1 Mass: 26946 Score: 316 Expect: 1.8e-027 Matches: 20
	20 kDa chaperonin, chloroplastic-like [Quercus suber]
	Observed	Mr(expt)	Mr(calc)	ppm	Start		End	Miss	Ions	Peptide
	1149.6282	1148.6209	1148.6190	1.69	62	-	71	0	62	K.YTSIKPLGDR.V
	1254.6478	1253.6406	1253.6404	0.10	237	-	247	1	70	K.GKDGFDYIALR.A
	2050.0120	2049.0047	2048.9956	4.45	230	-	247	2	123	K.YAGNDFKGKDGFDYIALR.A
	2263.1968	2262.1895	2262.1856	1.74	193	-	214	0	18	K.EKPSIGTVIAVGPGPLDEEGNR.K + Ethyl (E)
XP_023913097.1 Mass: 21732 Score: 79 Expect: 0.00083 Matches: 8
	NAD(P)H dehydrogenase (quinone) FQR1 [Quercus suber]
	Observed	Mr(expt)	Mr(calc)	ppm	Start		End	Miss	Ions	Peptide
	1456.7300	1455.7227	1455.6379	58.3	160	-	175	0	70	K.GGSPYGAGTFAGDGSR.Q
1353	A-7
XP_023912238.1 Mass: 28486 Score: 135 Expect: 2.2e-009 Matches: 25
	uncharacterized protein LOC112023844 isoform X3 [Quercus suber]
	Observed	Mr(expt)	Mr(calc)	ppm	Start		End	Miss	Ions	Peptide
	1313.8070	1312.7997	1312.7139	65.4	235	-	246	0	62	K.LSGAQPPEVFLR.A
	1341.8314	1340.8241	1340.7452	58.9	235	-	246	0	(31)	K.LSGAQPPEVFLR.A + Ethyl (E)
	2141.0590	2140.0517	2140.0297	10.3	128	-	147	0	38	R.GHGLEYNLSGLTGNTLDSHR.L
XP_023924305.1 Mass: 23637 Score: 66 Expect: 0.018 Matches: 11
	glutathione S-transferase DHAR2-like [Quercus suber]
	Observed	Mr(expt)	Mr(calc)	ppm	Start		End	Miss	Ions	Peptide
	1759.8930	1758.8857	1758.8359	28.3	9	-	25	0	42	K.AAVGAPDVLGDCPFSQR.V
1314	A-8
XP_023904762.1 Mass: 27589 Score: 197 Expect: 1.4e-015 Matches: 36
	triosephosphate isomerase, cytosolic-like [Quercus suber]
	Observed	Mr(expt)	Mr(calc)	ppm	Start		End	Miss	Ions	Peptide
	1086.6510	1085.6437	1085.5658	71.8	4	-	12	1	38	R.KFFVGGNWK.C + Trp->Kynurenin (W)
	1374.7800	1373.7727	1373.6973	54.9	124	-	135	0	20	K.VIACVGETLEQR.E
	1695.9300	1694.9227	1694.8740	28.7	176	-	190	0	61	K.VATPAQAQEVHFELR.K
	1723.9530	1722.9457	1722.9053	23.5	176	-	190	0	(50)	K.VATPAQAQEVHFELR.K + Ethyl (E)
	1824.0160	1823.0087	1822.9690	21.8	176	-	191	1	35	K.VATPAQAQEVHFELRK.W
2196	I-4
XP_023884715.1 Mass: 14116 Score: 74 Expect: 0.0031 Matches: 11
	profilin-4 [Quercus suber]
	Observed	Mr(expt)	Mr(calc)	ppm	Start		End	Miss	Ions	Peptide
	1448.8080	1447.8007	1447.7493	35.5	72	-	84	0	60	K.YMVIQGEPGAVIR.G + Oxidation (M)
	1476.8317	1475.8244	1475.7806	29.7	72	-	84	0	(1)	K.YMVIQGEPGAVIR.G + Ethyl (E); Oxidation (M)
1947	A-10
XP_023906276.1 Mass: 16390 Score: 160 Expect: 7e-012 Matches: 19
	nucleoside diphosphate kinase 1 [Quercus suber]
	Observed	Mr(expt)	Mr(calc)	ppm	Start		End	Miss	Ions	Peptide
	1288.7710	1287.7637	1287.7187	35.0	37	-	47	0	56	K.LITVDRPFAEK.H
	1583.8720	1582.8647	1582.8315	21.0	87	-	102	0	50	K.IIGATNPSESAPGTIR.G
	1611.8997	1610.8924	1610.8628	18.4	87	-	102	0	(17)	K.IIGATNPSESAPGTIR.G + Ethyl (E)
	1711.9633	1710.9560	1710.9264	17.3	86	-	102	1	26	R.KIIGATNPSESAPGTIR.G
1804	A-11
XP_023886548.1 Mass: 16706 Score: 209 Expect: 8.9e-017 Matches: 28
	ubiquitin-conjugating enzyme E2 variant 1D [Quercus suber]
	Observed	Mr(expt)	Mr(calc)	ppm	Start		End	Miss	Ions	Peptide
	1236.7780	1235.7707	1235.6775	75.5	105	-	114	1	33	K.KFGLLANWQR.E + Trp->Kynurenin (W)
	1850.9520	1849.9447	1849.9033	22.4	70	-	84	1	49	K.LFCDKDYPEKPPSVR.F
	1865.9640	1864.9567	1864.9180	20.7	48	-	64	0	60	R.SWTGTIIGPHNTVHEGR.I + Trp->Kynurenin (W)
2876	I-5
1639	I-6
CAB90686.1 Mass: 12629 Score: 106 Expect: 1.8e-006 Matches: 15
	heat shock protein 17a.5, partial [Quercus suber]
	Observed	Mr(expt)	Mr(calc)	ppm	Start		End	Miss	Ions	Peptide
	1002.5679	1001.5606	1001.5658	-5.18	96	-	103	1	14	R.FRLPENAK.V + Ethyl (E)
	1671.8622	1670.8549	1670.8475	4.42	57	-	71	0	74	K.VEVEDGNVLQISGER.S + Ethyl (E)
	1699.8901	1698.8829	1698.8788	2.38	57	-	71	0	(28)	K.VEVEDGNVLQISGER.S + 2 Ethyl (E)
1441	A-14
XP_023913097.1 Mass: 21732 Score: 259 Expect: 8.9e-022 Matches: 23
	NAD(P)H dehydrogenase (quinone) FQR1 [Quercus suber]
	Observed	Mr(expt)	Mr(calc)	ppm	Start		End	Miss	Ions	Peptide
	1210.7080	1209.7007	1209.6142	71.5	91	-	101	0	72	K.AFLDATGGLWR.S + Trp->Kynurenin (W)
	1238.7122	1237.7049	1237.6091	77.4	91	-	101	0	(1)	K.AFLDATGGLWR.S + Dioxidation (W)
	1456.7154	1455.7082	1455.6379	48.3	160	-	175	0	53	K.GGSPYGAGTFAGDGSR.Q
	1683.8596	1682.8523	1682.8013	30.4	158	-	175	1	14	K.VKGGSPYGAGTFAGDGSR.Q
	2574.2800	2573.2727	2573.3014	-11.13	58	-	81	0	82	K.SDVPIITPDQLTDADGLVFGFPTR.Y
1363	A-15 and I-7
XP_023904011.1 Mass: 24981 Score: 78 Expect: 0.0011 Matches: 13
	chalcone-flavonone isomerase-like [Quercus suber]
	Observed	Mr(expt)	Mr(calc)	ppm	Start		End	Miss	Ions	Peptide
	1571.8410	1570.8337	1570.7515	52.4	72	-	84	0	38	K.SAEELTESVEFFR.D + Ethyl (E)
	2054.0940	2053.0867	2053.0732	6.60	94	-	111	0	25	K.FTQVTTILPLTGQQYSEK.V
XP_023912238.1 Mass: 28486 Score: 72 Expect: 0.005 Matches: 13
	uncharacterized protein LOC112023844 isoform X3 [Quercus suber]
	Observed	Mr(expt)	Mr(calc)	ppm	Start		End	Miss	Ions	Peptide
	1313.7245	1312.7172	1312.7139	2.50	235	-	246	0	54	K.LSGAQPPEVFLR.A
1297	A-16
XP_023904762.1 Mass: 27589 Score: 189 Expect: 8.9e-015 Matches: 34
	triosephosphate isomerase, cytosolic-like [Quercus suber]
	Observed	Mr(expt)	Mr(calc)	ppm	Start		End	Miss	Ions	Peptide
	1533.8830	1532.8757	1532.8086	43.8	101	-	113	0	46	R.LILNETNEFVGEK.V + Ethyl (E)
	1723.9690	1722.9617	1722.9053	32.7	176	-	190	0	49	K.VATPAQAQEVHFELR.K + Ethyl (E)
	1824.0220	1823.0147	1822.9690	25.1	176	-	191	1	56	K.VATPAQAQEVHFELRK.W
2135	A-17
XP_023875442.1 Mass: 15857 Score: 179 Expect: 8.9e-014 Matches: 20
	uncharacterized protein LOC111987929 [Quercus suber]
	Observed	Mr(expt)	Mr(calc)	ppm	Start		End	Miss	Ions	Peptide
	1138.6055	1137.5982	1137.5302	59.7	86	-	95	0	(6)	R.SGTVDVEEFR.A
	1166.6350	1165.6277	1165.5615	56.8	86	-	95	0	26	R.SGTVDVEEFR.A + Ethyl (E)
	1194.6646	1193.6573	1193.5928	54.0	86	-	95	0	(4)	R.SGTVDVEEFR.A + 2 Ethyl (E)
	1538.8066	1537.7994	1537.7525	30.5	29	-	42	0	86	R.FAAFDLNNDGVLSR.G
	2410.2540	2409.2467	2409.2540	-3.03	2	-	23	2	19	M.GVVIIDGSTVRDFVSDEAQFKK.S
1920	A-18
XP_023884368.1 Mass: 14023 Score: 134 Expect: 2.8e-009 Matches: 19													gi|225427774|ref|XP_002268405.1| PREDICTED: NADH dehydrogenase [ubiquinone] 1 beta subcomplex
	NADH dehydrogenase [ubiquinone] 1 beta subcomplex subunit 9 [Quercus suber]												Score = 185 bits (470), Expect = 2e-57
	Observed	Mr(expt)	Mr(calc)	ppm	Start		End	Miss	Ions	Peptide			Identities = 81/95 (85%), Positives = 92/95 (97%), Gaps = 0/95 (0%)
	1378.7740	1377.7667	1377.6677	71.9	39	-	49	0	19	R.HLFYQDASELR.E
	1760.9530	1759.9457	1759.8893	32.0	98	-	113	0	101	R.NPTPPSGIEIVYNFGR.E
1782	A-19
XP_023910528.1 Mass: 18505 Score: 227 Expect: 1.4e-018 Matches: 29													no homologous proteins with known function
	uncharacterized protein LOC112022183 [Quercus suber]												DUF538 conserved domain
	Observed	Mr(expt)	Mr(calc)	ppm	Start		End	Miss	Ions	Peptide
	1485.8088	1484.8016	1484.7293	48.7	42	-	54	0	9	K.GVLPLQDLEECGR.V
	1524.7931	1523.7858	1523.7157	46.0	67	-	79	0	88	K.APYEHFFVGSNTR.V
	1587.7832	1586.7759	1586.7147	38.6	15	-	28	0	(28)	R.AGAEIVHGPEECYR.H
	1615.8127	1614.8055	1614.7460	36.8	15	-	28	0	36	R.AGAEIVHGPEECYR.H + Ethyl (E)
	1780.9220	1779.9147	1779.8693	25.5	65	-	79	1	59	K.QKAPYEHFFVGSNTR.V
1799	A-20
XP_023892180.1 Mass: 18342 Score: 109 Expect: 8.9e-007 Matches: 11
	peptidyl-prolyl cis-trans isomerase isoform X2 [Quercus suber]
	Observed	Mr(expt)	Mr(calc)	ppm	Start		End	Miss	Ions	Peptide
	1420.8240	1419.8167	1419.7432	51.8	21	-	32	0	41	R.IVMELYADVVPR.T + Oxidation (M)
	1511.7990	1510.7917	1510.7239	44.9	7	-	20	0	56	K.VFFDMTIGGQPAGR.I + Oxidation (M)
XP_023919485.1 Mass: 18359 Score: 130 Expect: 7e-009 Matches: 19
	NADH dehydrogenase [ubiquinone] iron-sulfur protein 4, mitochondrial [Quercus suber]
	Observed	Mr(expt)	Mr(calc)	ppm	Start		End	Miss	Ions	Peptide
	1044.7380	1043.7307	1043.6240	102	54	-	62	1	34	R.RVVIYAPAR.T
	1833.0309	1832.0236	1831.9792	24.2	36	-	52	0	72	R.KPSEIGVVSGIPDEHLR.R
	1861.0595	1860.0522	1860.0105	22.4	36	-	52	0	(33)	R.KPSEIGVVSGIPDEHLR.R + Ethyl (E)
1669	A-21
XP_023887336.1 Mass: 19654 Score: 196 Expect: 1.8e-015 Matches: 40
	ATP synthase subunit d, mitochondrial [Quercus suber]
	Observed	Mr(expt)	Mr(calc)	ppm	Start		End	Miss	Ions	Peptide
	1624.7460	1623.7387	1623.6478	56.0	157	-	168	1	36	K.FDDEIRNDYWGY.- + Dioxidation (W)
	1724.8190	1723.8117	1723.7478	37.1	156	-	168	2	16	K.KFDDEIRNDYWGY.- + Trp->Kynurenin (W)
	1862.8694	1861.8621	1861.8159	24.8	55	-	68	0	37	K.FSQEPEPIDWEYYR.K + Trp->Kynurenin (W)
	1890.8900	1889.8827	1889.8108	38.1	55	-	68	0	(31)	K.FSQEPEPIDWEYYR.K + Dioxidation (W)
	1929.9740	1928.9667	1928.9441	11.7	75	-	90	1	33	R.LVDMYKEAYDSIEIPK.Y + Oxidation (M)
	2018.9720	2017.9647	2017.9057	29.2	55	-	69	1	48	K.FSQEPEPIDWEYYRK.G + Dioxidation (W)
1398	A-22
XP_023885279.1 Mass: 26946 Score: 252 Expect: 4.4e-021 Matches: 21													gi|255550363|ref|XP_002516232.1| groes chaperonin, putative [Ricinus communis]
	20 kDa chaperonin, chloroplastic-like [Quercus suber]												Score = 422 bits (1085), Expect = 6e-147
	Observed	Mr(expt)	Mr(calc)	ppm	Start		End	Miss	Ions	Peptide			Identities = 218/256 (85%), Positives = 238/256 (93%), Gaps = 3/256 (1%)
	1149.7317	1148.7244	1148.6190	91.8	62	-	71	0	60	K.YTSIKPLGDR.V
	1254.7445	1253.7372	1253.6404	77.2	237	-	247	1	68	K.GKDGFDYIALR.A
	2050.0200	2049.0127	2048.9956	8.38	230	-	247	2	74	K.YAGNDFKGKDGFDYIALR.A
	2235.1526	2234.1453	2234.1543	-4.01	193	-	214	0	(21)	K.EKPSIGTVIAVGPGPLDEEGNR.K
	2263.1841	2262.1768	2262.1856	-3.87	193	-	214	0	25	K.EKPSIGTVIAVGPGPLDEEGNR.K + Ethyl (E)
1366	I-8
XP_023904011.1 Mass: 24981 Score: 65 Expect: 0.022 Matches: 11
	chalcone--flavonone isomerase-like [Quercus suber]
	Observed	Mr(expt)	Mr(calc)	ppm	Start		End	Miss	Ions	Peptide
	1571.7628	1570.7555	1570.7515	2.59	72	-	84	0	48	K.SAEELTESVEFFR.D + Ethyl (E)
XP_023896784.1 Mass: 27295 Score: 64 Expect: 0.026 Matches: 11
	small heat shock protein, chloroplastic-like [Quercus suber]
	Observed	Mr(expt)	Mr(calc)	ppm	Start		End	Miss	Ions	Peptide
	1426.7470	1425.7397	1425.7365	2.25	118	-	130	0	47	R.LLDQTTAFPGAHR.S
1321	A-24
XP_023921278.1 Mass: 25517 Score: 142 Expect: 4.4e-010 Matches: 11
	GTP-binding nuclear protein Ran-3-like [Quercus suber]
	Observed	Mr(expt)	Mr(calc)	ppm	Start		End	Miss	Ions	Peptide
	1228.7350	1227.7277	1227.6135	93.0	146	-	155	0	13	K.NLQYYEISAK.S
	1663.8920	1662.8847	1662.8253	35.7	2	-	15	0	48	M.ALPNQQTVEYPSFK.L + Acetyl (Protein N-term)
	1761.9550	1760.9477	1760.8886	33.6	156	-	169	0	62	K.SNYNFEKPFLYLAR.K
2041	B-1
XP_023876837.1 Mass: 16507 Score: 271 Expect: 5.6e-023 Matches: 34													gi|255537071|ref|XP_002509602.1| calmodulin, putative [Ricinus communis]
	probable calcium-binding protein CML13 [Quercus suber]												Score = 274 bits (700), Expect = 6e-92
	Observed	Mr(expt)	Mr(calc)	ppm	Start		End	Miss	Ions	Peptide			Identities = 136/147 (93%), Positives = 143/147 (97%), Gaps = 0/147 (0%)
	1182.6058	1181.5986	1181.6193	-17.54	135	-	143	1	28	R.IRYEDFIAR.M
	1215.6450	1214.6377	1214.6693	-25.97	28	-	38	0	28	R.IAPSELGILMR.S + Oxidation (M)
	1243.6787	1242.6714	1242.7006	-23.44	28	-	38	0	(4)	R.IAPSELGILMR.S + Ethyl (E); Oxidation (M)
	1443.6270	1442.6197	1442.6314	-8.10	15	-	27	0	87	K.EAFTLFDTDGDGR.I
	1747.8951	1746.8879	1746.8941	-3.55	51	-	66	0	64	K.SIIAGENLTAPFDFPR.F
	1775.9274	1774.9201	1774.9254	-2.97	51	-	66	0	(19)	K.SIIAGENLTAPFDFPR.F + Ethyl (E)
1870	B-2
XP_023927194.1 Mass: 17037 Score: 306 Expect: 1.8e-026 Matches: 26
	glycine-rich RNA-binding protein-like [Quercus suber]
	Observed	Mr(expt)	Mr(calc)	ppm	Start		End	Miss	Ions	Peptide
	1131.6854	1130.6781	1130.5680	97.4	78	-	87	0	12	R.NITVNEAQSR.G
	1232.6847	1231.6774	1231.5874	73.1	50	-	60	0	47	R.GFGFVTFSNEK.S
	1260.7137	1259.7065	1259.6187	69.7	50	-	60	0	(1)	R.GFGFVTFSNEK.S + Ethyl (E)
	1326.7360	1325.7287	1325.6503	59.1	27	-	38	0	(32)	R.AFSPYGDILESK.I
	1354.7632	1353.7559	1353.6816	54.9	27	-	38	0	36	R.AFSPYGDILESK.I + Ethyl (E)
	1503.8408	1502.8335	1502.7518	54.4	48	-	60	1	16	R.SRGFGFVTFSNEK.S + Ethyl (E)
	1891.8151	1890.8078	1890.7630	23.7	122	-	146	0	135	R.GGGGYGGGGSGGYGGGGGGYGGGGR.D
1784	I-10
XP_023912837.1 Mass: 17283 Score: 134 Expect: 2.8e-009 Matches: 12
	17.5 kDa class I heat shock protein-like [Quercus suber]
	Observed	Mr(expt)	Mr(calc)	ppm	Start		End	Miss	Ions	Peptide
	1037.5029	1036.4957	1036.4938	1.83	37	-	45	0	59	K.ENSAFVNTR.I
	1178.6298	1177.6225	1177.5880	29.3	2	-	12	0	(21)	M.SMIPSFFGGQR.S + Dethiomethyl (M)	Dethiomethyl is an artefact. It is a neutral loss form the oxidized methionine
	1220.6415	1219.6342	1219.5986	29.2	2	-	12	0	62	M.SMIPSFFGGQR.S + Dethiomethyl (M); Acetyl (Protein N-term)
	1242.5853	1241.5781	1241.5863	-6.64	2	-	12	0	(13)	M.SMIPSFFGGQR.S + Oxidation (M)
	1284.5966	1283.5893	1283.5969	-5.90	2	-	12	0	(30)	M.SMIPSFFGGQR.S + Oxidation (M); Acetyl (Protein N-term)
XP_023910528.1 Mass: 18505 Score: 89 Expect: 8.5e-005 Matches: 9
	uncharacterized protein LOC112022183 [Quercus suber]
	Observed	Mr(expt)	Mr(calc)	ppm	Start		End	Miss	Ions	Peptide
	1524.7322	1523.7249	1523.7157	6.02	67	-	79	0	76	K.APYEHFFVGSNTR.V
1773	B-4
XP_023892180.1 Mass: 18342 Score: 220 Expect: 7e-018 Matches: 16
	peptidyl-prolyl cis-trans isomerase isoform X2 [Quercus suber]
	Observed	Mr(expt)	Mr(calc)	ppm	Start		End	Miss	Ions	Peptide
	1420.8262	1419.8189	1419.7432	53.3	21	-	32	0	53	R.IVMELYADVVPR.T + Oxidation (M)
	1511.8004	1510.7931	1510.7239	45.9	7	-	20	0	58	K.VFFDMTIGGQPAGR.I + Oxidation (M)
	2051.0170	2050.0097	2049.9942	7.56	2	-	20	1	52	M.ASNPKVFFDMTIGGQPAGR.I + Oxidation (M); Acetyl (Protein N-term)
1496	B-5
XP_023884452.1 Mass: 21030 Score: 216 Expect: 1.8e-017 Matches: 18													no homologous proteins with known function
	uncharacterized protein LOC111996686 [Quercus suber]												Cupin 5 conserved domain
	Observed	Mr(expt)	Mr(calc)	ppm	Start		End	Miss	Ions	Peptide			pfam06172],
	1344.8130	1343.8057	1343.7197	64.0	36	-	46	1	46	K.SQLPPQYKVER.A
	1665.9730	1664.9657	1664.9097	33.6	125	-	140	1	91	K.DISISPDGTVLKAPPR.D
	1908.9614	1907.9542	1907.9166	19.7	11	-	27	0	29	K.LNLAAHPEGGFYSETFR.D
	2234.1299	2233.1226	2233.1314	-3.92	47	-	66	0	22	R.AVSSCIYFLLPSGNVSNLHR.I
1370	B-6
XP_023912206.1 Mass: 26174 Score: 241 Expect: 5.6e-020 Matches: 40													gi|357152570|ref|XP_003576163.1| PREDICTED: proteasome subunit alpha type-5-like [Brachypodium
	proteasome subunit alpha type-5 [Quercus suber]												Score = 461 bits (1185), Expect = 1e-162
	Observed	Mr(expt)	Mr(calc)	ppm	Start		End	Miss	Ions	Peptide			Identities = 233/237 (98%), Positives = 234/237 (99%), Gaps = 0/237 (0%)
	1063.6350	1062.6277	1062.5094	111	11	-	20	0	46	R.GVNTFSPEGR.L
	1091.6616	1090.6543	1090.5407	104	11	-	20	0	(13)	R.GVNTFSPEGR.L + Ethyl (E)
	1451.8826	1450.8753	1450.8071	47.0	21	-	32	0	5	R.LFQVEYAIEAIK.L + Ethyl (E)
	1727.8490	1726.8417	1726.7911	29.3	6	-	20	1	38	R.TEYDRGVNTFSPEGR.L
	2113.1250	2112.1177	2112.1004	8.22	218	-	236	0	78	K.VAPNYHLYTPAEVEAVIAR.L
	2141.1528	2140.1456	2140.1317	6.50	218	-	236	0	(20)	K.VAPNYHLYTPAEVEAVIAR.L + Ethyl (E)
2864	I-11
XP_023879901.1 Mass: 27919 Score: 77 Expect: 0.0014 Matches: 9
	caffeoyl-CoA O-methyltransferase [Quercus suber]
	Observed	Mr(expt)	Mr(calc)	ppm	Start		End	Miss	Ions	Peptide
	1113.6201	1112.6128	1112.6091	3.39	127	-	136	1	32	K.AGVAHKIDFR.E
	1459.7604	1458.7531	1458.7507	1.66	211	-	221	1	33	R.YYRDFVLELNK.A
XP_023918993.1 Mass: 23376 Score: 81 Expect: 0.00053 Matches: 17
	UMP-CMP kinase 3-like isoform X1 [Quercus suber]
	Observed	Mr(expt)	Mr(calc)	ppm	Start		End	Miss	Ions	Peptide
	1674.8733	1673.8660	1673.8624	2.13	183	-	197	0	(10)	K.IDAGRPVEEVFESVK.A
	1702.9019	1701.8946	1701.8937	0.50	183	-	197	0	16	K.IDAGRPVEEVFESVK.A + Ethyl (E)
	1830.9970	1829.9897	1829.9887	0.54	182	-	197	1	36	R.KIDAGRPVEEVFESVK.A + Ethyl (E)
XP_023894071.1 Mass: 25696 Score: 46 Expect: 1.7 Matches: 6
	proteasome subunit alpha type-2-B [Quercus suber]
	Observed	Mr(expt)	Mr(calc)	ppm	Start		End	Miss	Ions	Peptide
	1555.9220	1554.9147	1554.9133	0.89	100	-	112	1	35	R.LYKEPIPVTQLVR.E
1294	I-12
XP_023904931.1 Mass: 20764 Score: 171 Expect: 5.6e-013 Matches: 30
	probable ATP synthase 24 kDa subunit, mitochondrial [Quercus suber]
	Observed	Mr(expt)	Mr(calc)	ppm	Start		End	Miss	Ions	Peptide
	1052.5028	1051.4955	1051.4934	2.01	96	-	104	0	17	K.ADLFSESQR.I
	1080.5364	1079.5291	1079.5247	4.06	96	-	104	0	(13)	K.ADLFSESQR.I + Ethyl (E)
	1295.6718	1294.6645	1294.6703	-4.53	58	-	68	1	13	K.NKFETAMGILR.K + Oxidation (M)
	1309.6448	1308.6375	1308.6310	5.00	94	-	104	1	57	R.EKADLFSESQR.I
	1337.6724	1336.6651	1336.6623	2.11	94	-	104	1	(44)	R.EKADLFSESQR.I + Ethyl (E)
2017	B-9
XP_023924877.1 Mass: 16880 Score: 200 Expect: 7e-016 Matches: 25
	calmodulin-7-like [Quercus suber]
	Observed	Mr(expt)	Mr(calc)	ppm	Start		End	Miss	Ions	Peptide
	1348.7954	1347.7881	1347.6783	81.5	96	-	107	0	46	K.DQNGFISAAELR.H + Ethyl (E)
	1809.9728	1808.9655	1808.9057	33.1	92	-	107	1	121	R.VFDKDQNGFISAAELR.H
1847	B-10
XP_023917014.1 Mass: 17402 Score: 262 Expect: 4.4e-022 Matches: 33													gi|381146579|gb|AFF59691.1| Bet v 1 allergen [Quercus suber]
	major allergen Pru ar 1-like [Quercus suber]												Score = 303 bits (775), Expect = 3e-101
	Observed	Mr(expt)	Mr(calc)	ppm	Start		End	Miss	Ions	Peptide			Identities = 151/160 (94%), Positives = 154/160 (96%), Gaps = 0/160 (0%)
	1315.8110	1314.8037	1314.7183	64.9	22	-	33	0	40	K.AFVLDADNLIPK.V
	1560.8352	1559.8279	1559.7620	42.3	147	-	160	0	72	K.AIEAYLLAHPDAYN.-
	1588.8552	1587.8479	1587.7933	34.4	147	-	160	0	(33)	K.AIEAYLLAHPDAYN.- + Ethyl (E)
	1839.9640	1838.9567	1838.9302	14.4	2	-	18	0	68	M.GVFTYETETTSAIPPAK.L + Ethyl (E)
	1839.9641	1838.9568	1838.9302	14.5	2	-	18	0	(12)	M.GVFTYETETTSAIPPAK.L + Ethyl (E)
1778	B-11
XP_023910528.1 Mass: 18505 Score: 242 Expect: 4.4e-020 Matches: 29
	uncharacterized protein LOC112022183 [Quercus suber]
	Observed	Mr(expt)	Mr(calc)	ppm	Start		End	Miss	Ions	Peptide
	1485.7994	1484.7922	1484.7293	42.3	42	-	54	0	31	K.GVLPLQDLEECGR.V
	1513.8300	1512.8227	1512.7606	41.0	42	-	54	0	(28)	K.GVLPLQDLEECGR.V + Ethyl (E)
	1524.7865	1523.7792	1523.7157	41.7	67	-	79	0	97	K.APYEHFFVGSNTR.V
	1587.7782	1586.7709	1586.7147	35.4	15	-	28	0	51	R.AGAEIVHGPEECYR.H
	1615.8068	1614.7995	1614.7460	33.1	15	-	28	0	(37)	R.AGAEIVHGPEECYR.H + Ethyl (E)
	1780.9196	1779.9123	1779.8693	24.2	65	-	79	1	29	K.QKAPYEHFFVGSNTR.V
1777	B-12
XP_023892180.1 Mass: 18342 Score: 207 Expect: 1.4e-016 Matches: 16
	peptidyl-prolyl cis-trans isomerase isoform X2 [Quercus suber]
	Observed	Mr(expt)	Mr(calc)	ppm	Start		End	Miss	Ions	Peptide
	1097.6560	1096.6487	1096.5553	85.2	91	-	99	1	7	K.FADENFVKK.H
	1420.8195	1419.8122	1419.7432	48.6	21	-	32	0	37	R.IVMELYADVVPR.T + Oxidation (M)
	1511.7960	1510.7887	1510.7239	42.9	7	-	20	0	58	K.VFFDMTIGGQPAGR.I + Oxidation (M)
	2051.0150	2050.0077	2049.9942	6.59	2	-	20	1	57	M.ASNPKVFFDMTIGGQPAGR.I + Oxidation (M); Acetyl (Protein N-term)
1412	B-13
XP_023920220.1 Mass: 29493 Score: 132 Expect: 4.4e-009 Matches: 13
	proteasome subunit beta type-5-like [Quercus suber]
	Observed	Mr(expt)	Mr(calc)	ppm	Start		End	Miss	Ions	Peptide
	1225.8000	1224.7927	1224.6866	86.6	138	-	147	0	48	K.LLANILYSYR.G
	2008.9663	2007.9590	2007.9327	13.1	182	-	200	0	(1)	R.FSVGSGSPYAYGVLDNGYR.Y
	2008.9670	2007.9597	2007.9327	13.5	182	-	200	0	71	R.FSVGSGSPYAYGVLDNGYR.Y
1303	B-14
XP_023919404.1 Mass: 22036 Score: 204 Expect: 2.8e-016 Matches: 19
	nascent polypeptide-associated complex subunit alpha-like protein 1 [Quercus suber]
	Observed	Mr(expt)	Mr(calc)	ppm	Start		End	Miss	Ions	Peptide
	1170.7720	1169.7647	1169.6591	90.3	74	-	84	0	45	K.LGMKPIPGVSR.V + Oxidation (M)
	1476.8490	1475.8417	1475.7654	51.7	167	-	179	0	34	K.DIELVMTQAGVTR.S + Ethyl (E); Oxidation (M)
	1514.8080	1513.8007	1513.7300	46.7	105	-	118	0	14	K.SPTSDTYVIFGEAK.I
	1542.8374	1541.8301	1541.7613	44.6	105	-	118	0	(7)	K.SPTSDTYVIFGEAK.I + Ethyl (E)
	1735.0632	1734.0560	1734.0080	27.7	90	-	104	1	87	K.SKNILFVISKPDVFK.S
XP_023929527.1 Mass: 19418 Score: 113 Expect: 3.5e-007 Matches: 9
	MFP1 attachment factor 1-like [Quercus suber]
	Observed	Mr(expt)	Mr(calc)	ppm	Start		End	Miss	Ions	Peptide
	1424.7590	1423.7517	1423.6579	65.9	88	-	101	0	108	R.YGTLPSDEASSAAR.L
	1452.7877	1451.7804	1451.6892	62.8	88	-	101	0	(8)	R.YGTLPSDEASSAAR.L + Ethyl (E)
1296	B-15
XP_023918993.1 Mass: 23376 Score: 180 Expect: 7e-014 Matches: 24
	UMP-CMP kinase 3-like isoform X1 [Quercus suber]
	Observed	Mr(expt)	Mr(calc)	ppm	Start		End	Miss	Ions	Peptide
	1702.9520	1701.9447	1701.8937	30.0	183	-	197	0	35	K.IDAGRPVEEVFESVK.A + Ethyl (E)
	1831.0330	1830.0257	1829.9887	20.2	182	-	197	1	60	R.KIDAGRPVEEVFESVK.A + Ethyl (E)
	2136.1600	2135.1527	2135.1415	5.25	160	-	177	1	64	R.FKVFLESSLPVIEHYTAR.E
XP_023894071.1 Mass: 25696 Score: 79 Expect: 0.00089 Matches: 10
	proteasome subunit alpha type-2-B [Quercus suber]
	Observed	Mr(expt)	Mr(calc)	ppm	Start		End	Miss	Ions	Peptide
	1555.9850	1554.9777	1554.9133	41.4	100	-	112	1	72	R.LYKEPIPVTQLVR.E
1307	B-16
XP_023904931.1 Mass: 20764 Score: 202 Expect: 4.4e-016 Matches: 30
	probable ATP synthase 24 kDa subunit, mitochondrial [Quercus suber]
	Observed	Mr(expt)	Mr(calc)	ppm	Start		End	Miss	Ions	Peptide
	992.6700	991.6627	991.5451	119	105	-	112	0	41	R.IQFTIQSR.T
	1081.6696	1080.6623	1080.5638	91.2	60	-	68	0	4	K.FETAMGILR.K + Ethyl (E); Oxidation (M)
	1235.8310	1234.8237	1234.7285	77.1	121	-	130	1	31	R.SYLLTLKEIR.I
	1295.7670	1294.7597	1294.6703	69.0	58	-	68	1	32	K.NKFETAMGILR.K + Oxidation (M)
	1701.9180	1700.9107	1700.8621	28.6	72	-	87	0	55	K.ITIDPEDPAAVAQYAK.V
1917	B-17
XP_023884504.1 Mass: 11540 Score: 213 Expect: 3.5e-017 Matches: 18
	60S acidic ribosomal protein P2B-like [Quercus suber]
	Observed	Mr(expt)	Mr(calc)	ppm	Start		End	Miss	Ions	Peptide
	1086.7200	1085.7127	1085.6080	96.4	50	-	59	0	53	K.DITELIAAGR.E + Ethyl (E)
	1243.7940	1242.7867	1242.6932	75.3	48	-	59	1	96	K.GKDITELIAAGR.E
	2456.2660	2455.2587	2455.2806	-8.89	25	-	47	1	3	K.NILGSVGAEADDDRIELLLSEVK.G
XP_023928382.1 Mass: 56506 Score: 54 Expect: 0.27 Matches: 5
	aspartic proteinase A1-like [Quercus suber]
	Observed	Mr(expt)	Mr(calc)	ppm	Start		End	Miss	Ions	Peptide
	1358.6970	1357.6897	1357.6051	62.3	497	-	507	0	54	R.YHTVFDYGNSR.V
2880	B-18
XP_023917014.1 Mass: 17402 Score: 241 Expect: 5.6e-020 Matches: 23													gi|381146579|gb|AFF59691.1| Bet v 1 allergen [Quercus suber]
	major allergen Pru ar 1-like [Quercus suber]												Score = 305 bits (780), Expect = 6e-103
	Observed	Mr(expt)	Mr(calc)	ppm	Start		End	Miss	Ions	Peptide			Identities = 152/160 (95%), Positives = 155/160 (97%), Gaps = 0/160 (0%)
	1113.6567	1112.6495	1112.5502	89.2	57	-	66	0	17	K.ITFGEGSQFK.Y
	1315.8030	1314.7957	1314.7183	58.9	22	-	33	0	75	K.AFVLDADNLIPK.V
	1560.8280	1559.8207	1559.7620	37.7	147	-	160	0	114	K.AIEAYLLAHPDAYN.-
1768	I-13
1694	B-20
XP_023883669.1 Mass: 19108 Score: 206 Expect: 1.8e-016 Matches: 26													gi|225427973|ref|XP_002277628.1| PREDICTED: glycine-rich protein 2-like [Vitis vinifera]
	glycine-rich protein 2-like [Quercus suber]												Score = 127 bits (318), Expect = 1e-33
	Observed	Mr(expt)	Mr(calc)	ppm	Start		End	Miss	Ions	Peptide			Identities = 58/70 (83%), Positives = 65/70 (93%), Gaps = 0/70 (0%)
	1582.8503	1581.8431	1581.7747	43.2	65	-	80	0	73	K.AVDVTGPNEGPVQGSR.G
	1610.8814	1609.8741	1609.8060	42.3	65	-	80	0	(31)	K.AVDVTGPNEGPVQGSR.G + Ethyl (E)
	1811.9703	1810.9631	1810.9174	25.2	63	-	80	1	15	R.TKAVDVTGPNEGPVQGSR.G
	2039.9357	2038.9284	2038.9079	10.0	44	-	62	0	(73)	R.SLGEGETVEYQIESGNDGR.T
	2067.9656	2066.9583	2066.9392	9.22	44	-	62	0	93	R.SLGEGETVEYQIESGNDGR.T + Ethyl (E)
	2095.9934	2094.9861	2094.9705	7.45	44	-	62	0	(67)	R.SLGEGETVEYQIESGNDGR.T + 2 Ethyl (E)
	2393.1365	2392.1292	2392.1448	-6.53	17	-	38	0	4	K.GFGFITPNDGGEDLFVHQSSIR.S
1416	N-14
XP_023922101.1 Mass: 24320 Score: 168 Expect: 1.1e-012 Matches: 17
	glutathione S-transferase-like [Quercus suber]
	Observed	Mr(expt)	Mr(calc)	ppm	Start		End	Miss	Ions	Peptide
	1120.5116	1119.5043	1119.5236	-17.25	74	-	82	0	34	K.YVAYEYANK.G
	1227.6475	1226.6402	1226.6367	2.81	6	-	17	0	68	K.AHGSLISTATNR.V
	1347.7565	1346.7492	1346.7558	-4.88	141	-	151	1	33	K.LAKVLDVYENR.L + Ethyl (E)
1376	B-22
1292	I-15
XP_023921700.1 Mass: 30581 Score: 75 Expect: 0.0021 Matches: 15
	uncharacterized protein LOC112033151 [Quercus suber]
	Observed	Mr(expt)	Mr(calc)	ppm	Start		End	Miss	Ions	Peptide
	960.5510	959.5437	959.5440	-0.28	101	-	108	0	42	K.ALIPDLYR.G
	1003.4252	1002.4180	1002.4229	-4.95	271	-	277	0	10	R.FQSWMTR.Y + Dioxidation (W); Oxidation (M)
XP_023904216.1 Mass: 24523 Score: 63 Expect: 0.037 Matches: 9
	soluble inorganic pyrophosphatase-like [Quercus suber]
	Observed	Mr(expt)	Mr(calc)	ppm	Start		End	Miss	Ions	Peptide
	1433.7438	1432.7365	1432.7310	3.80	12	-	24	0	(27)	R.TSSGFPQVVLNER.I
	1433.7440	1432.7367	1432.7310	3.96	12	-	24	0	48	R.TSSGFPQVVLNER.I
XP_023894071.1 Mass: 25696 Score: 61 Expect: 0.052 Matches: 10
	proteasome subunit alpha type-2-B [Quercus suber]
	Observed	Mr(expt)	Mr(calc)	ppm	Start		End	Miss	Ions	Peptide
	1059.5341	1058.5268	1058.5257	1.01	92	-	99	1	10	R.KQAEQYHR.L
	1555.9270	1554.9197	1554.9133	4.10	100	-	112	1	35	R.LYKEPIPVTQLVR.E
	1555.9285	1554.9212	1554.9133	5.05	100	-	112	1	(9)	R.LYKEPIPVTQLVR.E
XP_023909159.1 Mass: 27611 Score: 58 Expect: 0.099 Matches: 14
	L-ascorbate peroxidase, cytosolic-like [Quercus suber]
	Observed	Mr(expt)	Mr(calc)	ppm	Start		End	Miss	Ions	Peptide
	1249.6189	1248.6116	1248.6098	1.42	120	-	130	0	31	R.EDKPQPPPEGR.L
1295	B-24
XP_023904931.1 Mass: 20764 Score: 169 Expect: 8.9e-013 Matches: 27													gi|225438529|ref|XP_002279389.1| PREDICTED: probable ATP synthase 24 kDa subunit, mitochondrial
	probable ATP synthase 24 kDa subunit, mitochondrial [Quercus suber]												Score = 329 bits (843), Expect = 2e-111
	Observed	Mr(expt)	Mr(calc)	ppm	Start		End	Miss	Ions	Peptide			Identities = 183/199 (92%), Positives = 190/199 (95%), Gaps = 0/199 (0%)
	1081.6670	1080.6597	1080.5638	88.8	60	-	68	0	5	K.FETAMGILR.K + Ethyl (E); Oxidation (M)
	1235.8320	1234.8247	1234.7285	77.9	121	-	130	1	20	R.SYLLTLKEIR.I
	1295.7640	1294.7567	1294.6703	66.7	58	-	68	1	31	K.NKFETAMGILR.K + Oxidation (M)
	1309.7323	1308.7250	1308.6310	71.9	94	-	104	1	0	R.EKADLFSESQR.I
	1701.9140	1700.9067	1700.8621	26.2	72	-	87	0	71	K.ITIDPEDPAAVAQYAK.V
	1729.9388	1728.9316	1728.8934	22.1	72	-	87	0	(23)	K.ITIDPEDPAAVAQYAK.V + Ethyl (E)
2874	C-1
XP_023921712.1 Mass: 12432 Score: 202 Expect: 4.4e-016 Matches: 10													gi|225446287|ref|XP_002269613.1| PREDICTED: 60S acidic ribosomal protein P3-2 [Vitis vinifera]
	60S acidic ribosomal protein P3-like isoform X2 [Quercus suber]												Score = 166 bits (421), Expect = 2e-50
	Observed	Mr(expt)	Mr(calc)	ppm	Start		End	Miss	Ions	Peptide			Identities = 86/122 (70%), Positives = 100/122 (82%), Gaps = 3/122 (2%)
	985.5450	984.5377	984.4852	53.4	2	-	9	0	42	M.GVFTFVCR.N
	1853.9140	1852.9067	1852.8803	14.3	19	-	36	0	147	K.SLSGDLEASAGSTFDLQR.K
	1881.9437	1880.9365	1880.9116	13.2	19	-	36	0	(56)	K.SLSGDLEASAGSTFDLQR.K + Ethyl (E)
2878	C-2
AFF59689.1 Mass: 17540 Score: 149 Expect: 8.9e-011 Matches: 38
	Bet v 1 allergen [Quercus suber]
	Observed	Mr(expt)	Mr(calc)	ppm	Start		End	Miss	Ions	Peptide
	1113.6537	1112.6464	1112.5502	86.5	57	-	66	0	54	K.ITFGEGSQFK.Y
	1141.6863	1140.6790	1140.5815	85.5	57	-	66	0	(7)	K.ITFGEGSQFK.Y + Ethyl (E)
	1241.7439	1240.7366	1240.6452	73.7	56	-	66	1	34	K.KITFGEGSQFK.Y
	1838.9376	1837.9303	1837.8846	24.9	2	-	18	0	65	M.GVFTYESENTSAIPPAR.L	semi-trypsin
	1866.9635	1865.9562	1865.9159	21.6	2	-	18	0	(42)	M.GVFTYESENTSAIPPAR.L + Ethyl (E)	semi-trypsin
XP_023917014.1 Mass: 17402 Score: 143 Expect: 3.5e-010 Matches: 40	1560.8298	1559.8226	1559.7620	38.8	147	-	160	0	57	K.AIEAYLLAHPDAYN.-
1805	C-3
gi|307160625|gb|FR662470.1|FR662470 Mass: 19955 Score: 692 Expect: 5.7e-064 Matches: 44 Frame: 1													gi|211906510|gb|ACJ11748.1| major latex-like protein [Gossypium hirsutum]
	FR662470 WZ0AQSAA Quercus suber cDNA clone WZ0AQSAA1YJ19CM1, mRNA sequence												Score = 207 bits (527), Expect = 1e-65
	Observed	Mr(expt)	Mr(calc)	ppm	Start		End	Miss	Ions	Peptide			Identities = 96/149 (64%), Positives = 123/149 (83%), Gaps = 0/149 (0%)
	1312.7106	1311.7033	1311.7187	-11.73	80	-	91	0	82	R.LIHYGEGSPLVK.V
	1320.6653	1319.6580	1319.6622	-3.19	38	-	48	1	80	K.SHADKFFEALR.D
	1340.7376	1339.7303	1339.7500	-14.70	80	-	91	0	(57)	R.LIHYGEGSPLVK.V + Ethyl (E)
	1348.6930	1347.6857	1347.6935	-5.79	38	-	48	1	(79)	K.SHADKFFEALR.D + Ethyl (E)
	1542.7733	1541.7660	1541.7800	-9.04	106	-	118	0	59	K.TFVYCVIDGDLLK.F
	1908.9989	1907.9916	1907.9992	-3.99	147	-	163	1	38	K.ASEEIPDPHLIKDFAAK.N + Ethyl (E)
	2173.1460	2172.1387	2172.1327	2.76	38	-	56	2	96	K.SHADKFFEALRDSVNVLPK.A
	2201.1763	2200.1690	2200.1640	2.26	38	-	56	2	(62)	K.SHADKFFEALRDSVNVLPK.A + Ethyl (E)
	2469.2317	2468.2244	2468.2183	2.47	57	-	79	2	(74)	K.AFPNDYKSIEVLEGDGKSTGSVR.L
	2469.2350	2468.2277	2468.2183	3.81	57	-	79	2	180	K.AFPNDYKSIEVLEGDGKSTGSVR.L
1703	C-4
XP_023894704.1 Mass: 17605 Score: 160 Expect: 7e-012 Matches: 14
	nascent polypeptide-associated complex subunit beta-like [Quercus suber]
	Observed	Mr(expt)	Mr(calc)	ppm	Start		End	Miss	Ions	Peptide
	1948.0435	1947.0362	1947.0062	15.4	73	-	91	0	(1)	K.VQASIAANTWVVSGSPQTK.K + Trp->Kynurenin (W)
	1976.0360	1975.0287	1975.0011	14.0	73	-	91	0	98	K.VQASIAANTWVVSGSPQTK.K + Dioxidation (W)
	2459.3318	2458.3245	2458.3543	-12.13	92	-	113	1	(5)	K.KLQDILPGIINQLGPDNLDNLR.K
	2459.3340	2458.3267	2458.3543	-11.23	92	-	113	1	44	K.KLQDILPGIINQLGPDNLDNLR.K
XP_023883669.1 Mass: 19108 Score: 118 Expect: 1.1e-007 Matches: 11
	glycine-rich protein 2-like [Quercus suber]
	Observed	Mr(expt)	Mr(calc)	ppm	Start		End	Miss	Ions	Peptide
	1582.8678	1581.8605	1581.7747	54.2	65	-	80	0	(5)	K.AVDVTGPNEGPVQGSR.G
	1582.8680	1581.8607	1581.7747	54.4	65	-	80	0	87	K.AVDVTGPNEGPVQGSR.G
	2067.9780	2066.9707	2066.9392	15.2	44	-	62	0	24	R.SLGEGETVEYQIESGNDGR.T + Ethyl (E)
1415	I-16
1362	I-17
1310	C-7
XP_023894071.1 Mass: 25696 Score: 188 Expect: 1.1e-014 Matches: 11
	proteasome subunit alpha type-2-B [Quercus suber]
	Observed	Mr(expt)	Mr(calc)	ppm	Start		End	Miss	Ions	Peptide
	1555.9941	1554.9869	1554.9133	47.3	100	-	112	1	57	R.LYKEPIPVTQLVR.E
	1850.8730	1849.8657	1849.8370	15.5	2	-	18	0	103	M.GDSQYSFSLTTFSPSGK.L + Acetyl (Protein N-term)
	1850.8730	1849.8658	1849.8370	15.5	2	-	18	0	(30)	M.GDSQYSFSLTTFSPSGK.L + Acetyl (Protein N-term)
	2193.1390	2192.1317	2192.1300	0.79	65	-	84	0	5	K.IQLLTPNIGVVYSGMGPDFR.V + Oxidation (M)
1242	C-8
XP_023879901.1 Mass: 27919 Score: 233 Expect: 3.5e-019 Matches: 39
	caffeoyl-CoA O-methyltransferase [Quercus suber]
	Observed	Mr(expt)	Mr(calc)	ppm	Start		End	Miss	Ions	Peptide
	1113.4936	1112.4864	1112.6091	-110.28	127	-	136	1	(45)	K.AGVAHKIDFR.E
	1113.4940	1112.4867	1112.6091	-109.96	127	-	136	1	67	K.AGVAHKIDFR.E
	1459.6715	1458.6642	1458.7507	-59.27	211	-	221	1	37	R.YYRDFVLELNK.A
	1487.6996	1486.6923	1486.7820	-60.32	211	-	221	1	(16)	R.YYRDFVLELNK.A + Ethyl (E)
	1877.9540	1876.9467	1876.9835	-19.61	208	-	221	2	2	K.YVRYYRDFVLELNK.A
	2359.2540	2358.2467	2358.2107	15.3	22	-	41	0	42	K.SLLQSDALYQYILETSVYPR.E
	2727.5110	2726.5037	2726.4028	37.0	182	-	207	1	19	K.VGGVIGYDNTLWNGSVVAPPDAPLRK.Y + Dioxidation (W)
1785	I-18
XP_023925963.1 Mass: 14536 Score: 132 Expect: 4.4e-009 Matches: 22
	probable prefoldin subunit 4 [Quercus suber]
	Observed	Mr(expt)	Mr(calc)	ppm	Start		End	Miss	Ions	Peptide
	1668.9130	1667.9057	1667.8995	3.76	25	-	37	1	46	R.LNNRFHELEVEIK.V + Ethyl (E)
	1696.9410	1695.9338	1695.9308	1.77	25	-	37	1	(8)	R.LNNRFHELEVEIK.V + 2 Ethyl (E)
	2061.0480	2060.0407	2060.0327	3.90	63	-	80	1	73	R.FQIGEVFAHVSKDEVEAR.I
	2089.0798	2088.0726	2088.0640	4.10	63	-	80	1	(12)	R.FQIGEVFAHVSKDEVEAR.I + Ethyl (E)
XP_023901186.1 Mass: 56732 Score: 84 Expect: 0.00026 Matches: 12
	aspartic proteinase-like isoform X2 [Quercus suber]									from respot
	Observed	Mr(expt)	Mr(calc)	ppm	Start		End	Miss	Ions	Peptide
	1399.6425	1398.6352	1398.6317	2.51	496	-	506	0	75	R.YHTVFDYGNQR.V
2875	C-10
XP_023920497.1 Mass: 17614 Score: 230 Expect: 7e-019 Matches: 16
	17.3 kDa class II heat shock protein-like [Quercus suber]
	Observed	Mr(expt)	Mr(calc)	ppm	Start		End	Miss	Ions	Peptide
	1562.8270	1561.8197	1561.7485	45.6	28	-	42	0	94	K.SSSASLNGPSHTYVR.D
	1685.9302	1684.9229	1684.8632	35.5	77	-	91	0	58	K.VQVEDDNVLLISGER.K
	1713.9551	1712.9478	1712.8945	31.1	77	-	91	0	(54)	K.VQVEDDNVLLISGER.K + Ethyl (E)
	2186.1416	2185.1343	2185.1226	5.35	72	-	91	1	64	K.SGDIKVQVEDDNVLLISGER.K
XP_023927194.1 Mass: 17037 Score: 186 Expect: 1.8e-014 Matches: 13
	glycine-rich RNA-binding protein-like [Quercus suber]
	Observed	Mr(expt)	Mr(calc)	ppm	Start		End	Miss	Ions	Peptide
	1326.7311	1325.7238	1325.6503	55.4	27	-	38	0	6	R.AFSPYGDILESK.I
	1475.8060	1474.7987	1474.7205	53.1	48	-	60	1	62	R.SRGFGFVTFSNEK.S
	1891.8130	1890.8057	1890.7630	22.6	122	-	146	0	101	R.GGGGYGGGGSGGYGGGGGGYGGGGR.D
XP_023913043.1 Mass: 16359 Score: 157 Expect: 1.4e-011 Matches: 69
	class I heat shock protein-like [Quercus suber]
	Observed	Mr(expt)	Mr(calc)	ppm	Start		End	Miss	Ions	Peptide
	1164.7145	1163.7072	1163.6087	84.6	103	-	111	1	45	R.RFWLPQDAK.V + Trp->Kynurenin (W)
	1164.7150	1163.7077	1163.6087	85.1	103	-	111	1	(38)	R.RFWLPQDAK.V + Trp->Kynurenin (W)
	1190.7468	1189.7396	1189.6455	79.1	2	-	12	0	(36)	M.SLIPSLFGNSR.V
	1232.7590	1231.7517	1231.6561	77.7	2	-	12	0	86	M.SLIPSLFGNSR.V + Acetyl (N-term)
	1475.8060	1474.7987	1474.7701	19.4	117	-	130	0	30	K.ASMENGVLTVTIPK.V + Oxidation (M)
1802	C-11
FR662983.1 Mass: 19616 Score: 528 Expect: 1.4e-047 Matches: 44 Frame: 5													gi|211906510|gb|ACJ11748.1| major latex-like protein [Gossypium hirsutum]
	FR662983 WZ0AQSAA Quercus suber cDNA clone WZ0AQSAA2YJ16NM1, mRNA sequence												Score = 207 bits (527), Expect = 1e-65
	Observed	Mr(expt)	Mr(calc)	ppm	Start		End	Miss	Ions	Peptide			Identities = 96/149 (64%), Positives = 123/149 (83%), Gaps = 0/149 (0%)
	1312.6969	1311.6896	1311.7187	-22.15	50	-	61	0	100	R.LIHYGEGSPLVK.V
	1320.6497	1319.6424	1319.6622	-15.03	8	-	18	1	75	K.SHADKFFEALR.D
	1340.7233	1339.7160	1339.7500	-25.36	50	-	61	0	(71)	R.LIHYGEGSPLVK.V + Ethyl (E)
	1348.6804	1347.6731	1347.6935	-15.11	8	-	18	1	(68)	K.SHADKFFEALR.D + Ethyl (E)
	1617.7922	1616.7850	1616.8086	-14.62	134	-	146	2	5	K.NFKELDDYVLKAY.-
	1908.9938	1907.9865	1907.9992	-6.68	117	-	133	1	12	K.ASEEIPDPHLIKDFAAK.N + Ethyl (E)
	2173.1455	2172.1382	2172.1327	2.53	8	-	26	2	94	K.SHADKFFEALRDSVNVLPK.A
	2201.1775	2200.1702	2200.1640	2.81	8	-	26	2	(33)	K.SHADKFFEALRDSVNVLPK.A + Ethyl (E)
	2469.2412	2468.2339	2468.2183	6.32	27	-	49	2	104	K.AFPNDYKSIEVLEGDGKSTGSVR.L
1687	C-12
XP_023893083.1 Mass: 24116 Score: 115 Expect: 2.2e-007 Matches: 12										hydroxyacyl-ACP dehydrase [Nicotiana tabacum]
	uncharacterized protein LOC112005067 [Quercus suber]									same peptides, different name
	Observed	Mr(expt)	Mr(calc)	ppm	Start		End	Miss	Ions	Peptide
	1187.6676	1186.6603	1186.5659	79.6	155	-	164	0	13	R.ENFFFAGIDK.V
	1442.8242	1441.8169	1441.7354	56.6	155	-	166	1	77	R.ENFFFAGIDKVR.F
	1752.0370	1751.0297	1750.9883	23.7	82	-	95	1	14	R.EILPHRFPFLLVDR.V
FP045989.1	1618.9590	1617.9517	1617.9025	30.4	117	-	130	1	23	R.FRKPVIAGDTLVMR.M + Oxidation (M)
1404	C-13
XP_023873059.1 Mass: 30032 Score: 118 Expect: 1.1e-007 Matches: 16													no homologous protein with known function
	UPF0664 stress-induced protein C29B12.11c [Quercus suber]												no conserved domains
	Observed	Mr(expt)	Mr(calc)	ppm	Start		End	Miss	Ions	Peptide
	1530.9240	1529.9167	1529.8202	63.1	236	-	248	0	35	R.IFLQQPTAESQLR.R
	1571.7930	1570.7857	1570.7012	53.8	196	-	208	0	69	R.QYNQQYSSATEPR.V
1354	C-14
XP_023924305.1 Mass: 23637 Score: 259 Expect: 8.9e-022 Matches: 25
	glutathione S-transferase DHAR2-like [Quercus suber]
	Observed	Mr(expt)	Mr(calc)	ppm	Start		End	Miss	Ions	Peptide
	1169.7580	1168.7507	1168.7009	42.7	102	-	111	1	43	K.IFGAFVKFLK.S
	1197.7010	1196.6938	1196.5826	92.9	200	-	209	0	2	K.EHVIAGWEPK.V + Dioxidation (W)
	1540.9240	1539.9167	1539.8562	39.3	157	-	169	1	22	K.LYHLDVALGHFKK.W
	1759.8937	1758.8864	1758.8359	28.7	9	-	25	0	78	K.AAVGAPDVLGDCPFSQR.V
	1876.9800	1875.9727	1875.9367	19.2	84	-	101	0	62	K.HPEPSLTPPPEFASVGSK.I
1319	C-15
XP_023894071.1 Mass: 25696 Score: 270 Expect: 7e-023 Matches: 21
	proteasome subunit alpha type-2-B [Quercus suber]
	Observed	Mr(expt)	Mr(calc)	ppm	Start		End	Miss	Ions	Peptide
	1555.9791	1554.9719	1554.9133	37.6	100	-	112	1	94	R.LYKEPIPVTQLVR.E
	1584.0006	1582.9933	1582.9446	30.8	100	-	112	1	(39)	R.LYKEPIPVTQLVR.E + Ethyl (E)
	1850.8640	1849.8567	1849.8370	10.6	2	-	18	0	83	M.GDSQYSFSLTTFSPSGK.L + Acetyl (Protein N-term)
	2122.1865	2121.1792	2121.1794	-0.06	19	-	39	0	17	K.LVQIEHALTAVGSGQTSLGIK.A
	2193.1314	2192.1241	2192.1300	-2.70	65	-	84	0	28	K.IQLLTPNIGVVYSGMGPDFR.V + Oxidation (M)
XP_023909159.1 Mass: 27611 Score: 106 Expect: 1.8e-006 Matches: 14
	L-ascorbate peroxidase, cytosolic-like [Quercus suber]
	Observed	Mr(expt)	Mr(calc)	ppm	Start		End	Miss	Ions	Peptide
	1364.7241	1363.7168	1363.6521	47.5	39	-	50	0	52	R.IAWHSAGTFDQK.T + Trp->Kynurenin (W)
	1567.9712	1566.9639	1566.9133	32.3	210	-	223	0	35	K.ALLADPVFRPIVEK.Y
	1595.9992	1594.9919	1594.9446	29.6	210	-	223	0	(25)	K.ALLADPVFRPIVEK.Y + Ethyl (E)
1243	C-16
XP_023879901.1 Mass: 27919 Score: 362 Expect: 4.4e-032 Matches: 40
	caffeoyl-CoA O-methyltransferase [Quercus suber]
	Observed	Mr(expt)	Mr(calc)	ppm	Start		End	Miss	Ions	Peptide
	1113.5038	1112.4965	1112.6091	-101.17	127	-	136	1	71	K.AGVAHKIDFR.E
	1459.6799	1458.6727	1458.7507	-53.49	211	-	221	1	51	R.YYRDFVLELNK.A
	1487.7113	1486.7040	1486.7820	-52.43	211	-	221	1	(40)	R.YYRDFVLELNK.A + Ethyl (E)
	1877.9560	1876.9487	1876.9835	-18.55	208	-	221	2	6	K.YVRYYRDFVLELNK.A
	1877.9563	1876.9490	1876.9835	-18.39	208	-	221	2	(4)	K.YVRYYRDFVLELNK.A
	2346.2600	2345.2527	2345.2300	9.68	107	-	126	1	19	K.ILAMDINRENYELGLPVIEK.A + Oxidation (M)
	2359.2430	2358.2357	2358.2107	10.6	22	-	41	0	85	K.SLLQSDALYQYILETSVYPR.E
	2359.2434	2358.2361	2358.2107	10.8	22	-	41	0	(24)	K.SLLQSDALYQYILETSVYPR.E
	2571.3733	2570.3660	2570.3129	20.7	182	-	206	0	29	K.VGGVIGYDNTLWNGSVVAPPDAPLR.K + Trp->Kynurenin (W)
	2699.4827	2698.4754	2698.4079	25.0	182	-	207	1	21	K.VGGVIGYDNTLWNGSVVAPPDAPLRK.Y + Trp->Kynurenin (W)
	2727.4898	2726.4825	2726.4028	29.2	182	-	207	1	(16)	K.VGGVIGYDNTLWNGSVVAPPDAPLRK.Y + Dioxidation (W)
1905	C-17
XP_023927194.1 Mass: 17037 Score: 173 Expect: 3.5e-013 Matches: 21													gi|34851124|gb|AAL13082.1| putative glycine-rich RNA-binding protein [Prunus avium]
	glycine-rich RNA-binding protein-like [Quercus suber]												Score = 283 bits (725), Expect = 3e-94
	Observed	Mr(expt)	Mr(calc)	ppm	Start		End	Miss	Ions	Peptide			Identities = 147/187 (79%), Positives = 158/187 (84%), Gaps = 23/187 (12%)
	1232.6606	1231.6534	1231.5874	53.6	50	-	60	0	40	R.GFGFVTFSNEK.S
	1326.7152	1325.7079	1325.6503	43.5	27	-	38	0	36	R.AFSPYGDILESK.I
	1503.8251	1502.8178	1502.7518	43.9	48	-	60	1	13	R.SRGFGFVTFSNEK.S + Ethyl (E)
	1891.8049	1890.7977	1890.7630	18.3	122	-	146	0	35	R.GGGGYGGGGSGGYGGGGGGYGGGGR.D
1826	C-18
XP_023908209.1 Mass: 17675 Score: 237 Expect: 1.4e-019 Matches: 19
	17.3 kDa class II heat shock protein-like [Quercus suber]
	Observed	Mr(expt)	Mr(calc)	ppm	Start		End	Miss	Ions	Peptide
	1685.9315	1684.9242	1684.8632	36.2	77	-	91	0	109	K.VQVEDDNVLLISGER.K
	1713.9613	1712.9540	1712.8945	34.8	77	-	91	0	(83)	K.VQVEDDNVLLISGER.K + Ethyl (E)
	1741.9884	1740.9811	1740.9258	31.8	77	-	91	0	(26)	K.VQVEDDNVLLISGER.K + 2 Ethyl (E)
	2186.1370	2185.1297	2185.1226	3.23	72	-	91	1	110	K.SGDIKVQVEDDNVLLISGER.K
	2242.1890	2241.1817	2241.1852	-1.58	72	-	91	1	(12)	K.SGDIKVQVEDDNVLLISGER.K + 2 Ethyl (E)
1800	C-19
FN755707.1 Mass: 24391 Score: 494 Expect: 3.5e-044 Matches: 39 Frame: 2										PREDICTED: MLP-like protein 423 [Juglans regia]	Score	Expect	Method	Identities	Positives	Gaps
	FN755707 WZOAQRAP Quercus robur cDNA clone WZ0AQRAP22YF06FM1, mRNA sequence									Sequence ID: XP_018813307.1Length: 152Number of Matches: 1	230 bits(587)	2e-75	Compositional matrix adjust.	109/151(72%)	131/151(86%)	0/151(0%)
	Observed	Mr(expt)	Mr(calc)	ppm	Start		End	Miss	Ions	Peptide
	1340.8240	1339.8167	1339.7500	49.8	73	-	84	0	77	R.LIHYGEGSPLVK.V + Ethyl (E)
	1348.7779	1347.7707	1347.6935	57.3	31	-	41	1	87	K.SHADKFFEALR.D + Ethyl (E)
	1617.8670	1616.8597	1616.8086	31.6	157	-	169	2	87	K.NFKELDDYVLKAY.-
	1617.8671	1616.8598	1616.8086	31.7	157	-	169	2	(44)	K.NFKELDDYVLKAY.-
	1881.0031	1879.9958	1879.9679	14.8	140	-	156	1	(28)	K.ASEEIPDPHLIKDFAAK.N
	1909.0320	1908.0247	1907.9992	13.3	140	-	156	1	29	K.ASEEIPDPHLIKDFAAK.N + Ethyl (E)
	2173.1492	2172.1419	2172.1327	4.22	31	-	49	2	52	K.SHADKFFEALRDSVNVLPK.A
	2201.1743	2200.1670	2200.1640	1.37	31	-	49	2	(14)	K.SHADKFFEALRDSVNVLPK.A + Ethyl (E)
	2469.2012	2468.1939	2468.2183	-9.90	50	-	72	2	65	K.AFPNDYKSIEVLEGDGKSTGSVR.L
XP_023913043.1 Mass: 16359 Score: 53 Expect: 0.35 Matches: 5
	class I heat shock protein-like [Quercus suber]
	Observed	Mr(expt)	Mr(calc)	ppm	Start		End	Miss	Ions	Peptide
	1232.7496	1231.7424	1231.6561	70.1	2	-	12	0	39	M.SLIPSLFGNSR.V + Acetyl (Protein N-term)
XP_023908209.1 Mass: 17675 Score: 52 Expect: 0.43 Matches: 6
	17.3 kDa class II heat shock protein-like [Quercus suber]
	Observed	Mr(expt)	Mr(calc)	ppm	Start		End	Miss	Ions	Peptide
	1685.9150	1684.9077	1684.8632	26.4	77	-	91	0	24	K.VQVEDDNVLLISGER.K
	2186.1480	2185.1407	2185.1226	8.28	72	-	91	1	16	K.SGDIKVQVEDDNVLLISGER.K
1762	C-20
XP_023890893.1 Mass: 17445 Score: 326 Expect: 1.8e-028 Matches: 37
	18.1 kDa class I heat shock protein-like [Quercus suber]
	Observed	Mr(expt)	Mr(calc)	ppm	Start		End	Miss	Ions	Peptide
	1002.6526	1001.6453	1001.5658	79.4	113	-	120	1	37	R.FRLPENAK.V + Ethyl (E)
	1671.9004	1670.8931	1670.8475	27.3	74	-	88	0	96	K.VEVEDGNVLQISGER.S + Ethyl (E)
	1699.9269	1698.9196	1698.8788	24.0	74	-	88	0	(67)	K.VEVEDGNVLQISGER.S + 2 Ethyl (E)
	2129.0801	2128.0728	2128.0648	3.77	70	-	88	1	(32)	K.EEVKVEVEDGNVLQISGER.S
	2157.1099	2156.1026	2156.0961	3.02	70	-	88	1	50	K.EEVKVEVEDGNVLQISGER.S + Ethyl (E)
	2257.1660	2256.1587	2256.1597	-0.44	69	-	88	2	(60)	K.KEEVKVEVEDGNVLQISGER.S
	2285.1951	2284.1878	2284.1910	-1.41	69	-	88	2	81	K.KEEVKVEVEDGNVLQISGER.S + Ethyl (E)
1464	I-19
XP_023872509.1 Mass: 25624 Score: 71 Expect: 0.0052 Matches: 4
	superoxide dismutase [Mn], mitochondrial-like [Quercus suber]
	Observed	Mr(expt)	Mr(calc)	ppm	Start		End	Miss	Ions	Peptide
	1388.6124	1387.6052	1387.6633	-41.88	58	-	68	0	62	K.HHQAYITNYNK.A
1356	C-22
XP_023924305.1 Mass: 23637 Score: 255 Expect: 2.2e-021 Matches: 25
	glutathione S-transferase DHAR2-like [Quercus suber]
	Observed	Mr(expt)	Mr(calc)	ppm	Start		End	Miss	Ions	Peptide
	1055.7003	1054.6930	1054.5811	106	182	-	189	1	31	K.YKELLFSR.E
	1169.7378	1168.7305	1168.5877	122	200	-	209	0	19	K.EHVIAGWEPK.V + Trp->Kynurenin (W)
	1759.8964	1758.8891	1758.8359	30.2	9	-	25	0	75	K.AAVGAPDVLGDCPFSQR.V
	1876.9800	1875.9727	1875.9367	19.2	84	-	101	0	83	K.HPEPSLTPPPEFASVGSK.I
XP_023924305.1	1688.8650	1687.8577	1687.7988	34.9	10	-	25	0	59	A.AVGAPDVLGDCPFSQR.V	semi-trypsin
1312	C-23
XP_023909159.1 Mass: 27611 Score: 160 Expect: 7e-012 Matches: 19
	L-ascorbate peroxidase, cytosolic-like [Quercus suber]
	Observed	Mr(expt)	Mr(calc)	ppm	Start		End	Miss	Ions	Peptide
	1364.7542	1363.7469	1363.6521	69.5	39	-	50	0	52	R.IAWHSAGTFDQK.T + Trp->Kynurenin (W)
	1567.9998	1566.9925	1566.9133	50.5	210	-	223	0	49	K.ALLADPVFRPIVEK.Y
	1596.0272	1595.0199	1594.9446	47.2	210	-	223	0	(34)	K.ALLADPVFRPIVEK.Y + Ethyl (E)
	1916.9950	1915.9877	1915.9500	19.7	62	-	79	0	40	K.HAAELSHEANNGLDIAVR.L
	1916.9956	1915.9883	1915.9500	20.0	62	-	79	0	(15)	K.HAAELSHEANNGLDIAVR.L
2856	C-24
XP_023879901.1 Mass: 27919 Score: 389 Expect: 8.9e-035 Matches: 24
	caffeoyl-CoA O-methyltransferase [Quercus suber]
	Observed	Mr(expt)	Mr(calc)	ppm	Start		End	Miss	Ions	Peptide
	1113.4858	1112.4786	1112.6091	-117.30	127	-	136	1	87	K.AGVAHKIDFR.E
	1459.6649	1458.6576	1458.7507	-63.78	211	-	221	1	64	R.YYRDFVLELNK.A
	1862.8682	1861.8609	1861.9100	-26.39	229	-	244	0	19	R.IEICMLPVGDGITICR.R + Oxidation (M)
	1877.9426	1876.9354	1876.9835	-25.67	208	-	221	2	17	K.YVRYYRDFVLELNK.A
	2359.2395	2358.2322	2358.2107	9.13	22	-	41	0	75	K.SLLQSDALYQYILETSVYPR.E
	2699.4893	2698.4820	2698.4079	27.5	182	-	207	1	22	K.VGGVIGYDNTLWNGSVVAPPDAPLRK.Y + Trp->Kynurenin (W)
XP_023879901.1	2177.0030	2175.9957	2175.0053	455	2	-	21	1	74	M.ATNAEGTQNEAGRHQEVGHK.S + Acetyl (Protein N-term)	searched with 1 C13 (wrong peak detection)
2881	D-1
XP_023889878.1 Mass: 17851 Score: 92 Expect: 4e-005 Matches: 9
	uncharacterized protein LOC112001933 [Quercus suber]
	Observed	Mr(expt)	Mr(calc)	ppm	Start		End	Miss	Ions	Peptide
	1412.7643	1411.7570	1411.6983	41.6	114	-	124	1	80	K.FIYDEEKALER.T
	1440.7935	1439.7862	1439.7296	39.3	114	-	124	1	(60)	K.FIYDEEKALER.T + Ethyl (E)
1797	D-2
XP_023913442.1 Mass: 17445 Score: 223 Expect: 3.5e-018 Matches: 25
	peroxiredoxin-2B-like [Quercus suber]
	Observed	Mr(expt)	Mr(calc)	ppm	Start		End	Miss	Ions	Peptide
	954.6390	953.6317	953.5083	129	55	-	62	0	37	K.HVPGFIER.A
	1524.8690	1523.8617	1523.8096	34.2	55	-	67	1	21	K.HVPGFIERAEELK.S
	1807.0180	1806.0107	1805.9750	19.8	38	-	54	0	17	K.VILFGVPGAFTPTCSLK.H
	2029.0930	2028.0857	2028.0640	10.7	108	-	126	1	80	K.YTHALGLELDLGDKGLGTR.S
2873	D-3
XP_023895256.1 Mass: 11068 Score: 197 Expect: 1.4e-015 Matches: 11
	small ubiquitin-related modifier 1 [Quercus suber]
	Observed	Mr(expt)	Mr(calc)	ppm	Start		End	Miss	Ions	Peptide
	1168.6373	1167.6301	1167.5309	84.9	26	-	35	0	70	K.GQDGNEVFFR.I
	1196.6648	1195.6575	1195.5622	79.7	26	-	35	0	(64)	K.GQDGNEVFFR.I + Ethyl (E)
	1395.7821	1394.7748	1394.6943	57.8	24	-	35	1	107	K.VKGQDGNEVFFR.I
	1423.8117	1422.8044	1422.7256	55.4	24	-	35	1	(69)	K.VKGQDGNEVFFR.I + Ethyl (E)
FR666548.1 Mass: 19496 Score: 366 Expect: 2.2e-031 Matches: 32 Frame: 1										PREDICTED: MLP-like protein 423 [Juglans regia]	Score	Expect	Identities	Positives	Gaps
	FR666548 WZ0AQSAA Quercus suber cDNA clone WZ0AQSAA9YO02CM1, mRNA sequence									Sequence ID: gi|1098814414|XP_018813307.1Length: 152Number of Matches: 1	231 bits(590)	9e-76	108/151(72%)	131/151(86%)	0/151(0%)
	Observed	Mr(expt)	Mr(calc)	ppm	Start		End	Miss	Ions	Peptide
	1312.8020	1311.7947	1311.7187	58.0	80	-	91	0	90	R.LIHYGEGSPLVK.V
	1340.8290	1339.8217	1339.7500	53.5	80	-	91	0	(70)	R.LIHYGEGSPLVK.V + Ethyl (E)
	1348.7831	1347.7758	1347.6935	61.1	38	-	48	1	69	K.SHADKFFEALR.D + Ethyl (E)
	1881.0051	1879.9979	1879.9679	15.9	147	-	163	1	27	K.ASEEIPDPHLIKDFAAK.N
	1909.0310	1908.0237	1907.9992	12.8	147	-	163	1	(15)	K.ASEEIPDPHLIKDFAAK.N + Ethyl (E)
	2173.1470	2172.1397	2172.1327	3.20	38	-	56	2	51	K.SHADKFFEALRDSVNVLPK.A
	2469.1977	2468.1905	2468.2183	-11.28	57	-	79	2	46	K.AFPNDYKSIEVLEGDGKSTGSVR.L
2866	D-4
XP_023890893.1 Mass: 17445 Score: 307 Expect: 1.4e-026 Matches: 37
	18.1 kDa class I heat shock protein-like [Quercus suber]
	Observed	Mr(expt)	Mr(calc)	ppm	Start		End	Miss	Ions	Peptide
	1002.6718	1001.6645	1001.5658	98.6	113	-	120	1	35	R.FRLPENAK.V + Ethyl (E)
	1671.9088	1670.9015	1670.8475	32.3	74	-	88	0	81	K.VEVEDGNVLQISGER.S + Ethyl (E)
	1699.9376	1698.9303	1698.8788	30.3	74	-	88	0	(53)	K.VEVEDGNVLQISGER.S + 2 Ethyl (E)
	2129.0810	2128.0737	2128.0648	4.21	70	-	88	1	119	K.EEVKVEVEDGNVLQISGER.S
	2157.1116	2156.1043	2156.0961	3.81	70	-	88	1	(4)	K.EEVKVEVEDGNVLQISGER.S + Ethyl (E)
	2257.1650	2256.1578	2256.1597	-0.87	69	-	88	2	7	K.KEEVKVEVEDGNVLQISGER.S
	2285.1919	2284.1846	2284.1910	-2.81	69	-	88	2	(2)	K.KEEVKVEVEDGNVLQISGER.S + Ethyl (E)
XP_023890893.1	1618.8826	1617.8753	1617.8151	37.2	24	-	39	0	61	D.PFEGFSAVASVPPSAR.E	semi-trypsin	artefact due to the weak DP bond
2865	I-21
1349	D-6
XP_023924305.1 Mass: 23637 Score: 98 Expect: 1.3e-005 Matches: 23
	glutathione S-transferase DHAR2-like [Quercus suber]
	Observed	Mr(expt)	Mr(calc)	ppm	Start		End	Miss	Ions	Peptide
	1169.7346	1168.7273	1168.7009	22.7	102	-	111	1	5	K.IFGAFVKFLK.S
	1688.8660	1687.8587	1687.7988	35.5	10	-	25	0	23	A.AVGAPDVLGDCPFSQR.V	semi-trypsin
	1759.8961	1758.8888	1758.8359	30.1	9	-	25	0	60	K.AAVGAPDVLGDCPFSQR.V
	1876.9810	1875.9737	1875.9367	19.7	84	-	101	0	14	K.HPEPSLTPPPEFASVGSK.I
1313	D-7
XP_023909159.1 Mass: 27611 Score: 304 Expect: 2.8e-026 Matches: 25
	L-ascorbate peroxidase, cytosolic-like [Quercus suber]
	Observed	Mr(expt)	Mr(calc)	ppm	Start		End	Miss	Ions	Peptide
	1249.7228	1248.7155	1248.6098	84.6	120	-	130	0	24	R.EDKPQPPPEGR.L
	1364.7483	1363.7410	1363.6521	65.2	39	-	50	0	66	R.IAWHSAGTFDQK.T + Trp->Kynurenin (W)
	1568.0015	1566.9942	1566.9133	51.6	210	-	223	0	66	K.ALLADPVFRPIVEK.Y
	1596.0272	1595.0199	1594.9446	47.2	210	-	223	0	(26)	K.ALLADPVFRPIVEK.Y + Ethyl (E)
	1917.0033	1915.9960	1915.9500	24.0	62	-	79	0	70	K.HAAELSHEANNGLDIAVR.L
	2046.9308	2045.9235	2045.9007	11.2	224	-	241	0	2	K.YAADEDAFFADYAEAHLK.L
	2601.2560	2600.2487	2600.3017	-20.38	143	-	167	0	42	R.VVFGQQMGLSDQDIVALSGGHTLGR.C + Oxidation (M)
2858	D-8
XP_023879901.1 Mass: 27919 Score: 107 Expect: 1.4e-006 Matches: 19
	caffeoyl-CoA O-methyltransferase [Quercus suber]
	Observed	Mr(expt)	Mr(calc)	ppm	Start		End	Miss	Ions	Peptide
	1113.5874	1112.5801	1112.6091	-26.02	127	-	136	1	44	K.AGVAHKIDFR.E
	1459.7460	1458.7387	1458.7507	-8.22	211	-	221	1	40	R.YYRDFVLELNK.A
	1487.7670	1486.7597	1486.7820	-14.99	211	-	221	1	(19)	R.YYRDFVLELNK.A + Ethyl (E)
	1877.9880	1876.9807	1876.9835	-1.50	208	-	221	2	2	K.YVRYYRDFVLELNK.A
1928	D-9
XP_023927194.1 Mass: 17037 Score: 327 Expect: 1.4e-028 Matches: 21
	glycine-rich RNA-binding protein-like [Quercus suber]
	Observed	Mr(expt)	Mr(calc)	ppm	Start		End	Miss	Ions	Peptide
	1232.6707	1231.6634	1231.5874	61.7	50	-	60	0	66	R.GFGFVTFSNEK.S
	1326.7266	1325.7193	1325.6503	52.0	27	-	38	0	42	R.AFSPYGDILESK.I
	1354.7549	1353.7476	1353.6816	48.8	27	-	38	0	(32)	R.AFSPYGDILESK.I + Ethyl (E)
	1475.7970	1474.7897	1474.7205	46.9	48	-	60	1	59	R.SRGFGFVTFSNEK.S
	1891.8102	1890.8029	1890.7630	21.1	122	-	146	0	112	R.GGGGYGGGGSGGYGGGGGGYGGGGR.D
1793	D-10
XP_023880851.1 Mass: 16949 Score: 111 Expect: 5.6e-007 Matches: 18
	MLP-like protein 28 [Quercus suber]
	Observed	Mr(expt)	Mr(calc)	ppm	Start		End	Miss	Ions	Peptide
	1385.7940	1384.7867	1384.7027	60.7	15	-	25	1	64	K.SPPEKYYNIFK.G
	1869.9773	1868.9700	1868.9268	23.1	66	-	81	2	(28)	K.SGLVFKEKVEYDDANR.S
	1898.0059	1896.9986	1896.9581	21.3	66	-	81	2	30	K.SGLVFKEKVEYDDANR.S + Ethyl (E)
2892	D-11
XP_023883535.1 Mass: 18208 Score: 149 Expect: 8.9e-011 Matches: 16
	universal stress protein PHOS32-like [Quercus suber]
	Observed	Mr(expt)	Mr(calc)	ppm	Start		End	Miss	Ions	Peptide
	1653.0104	1652.0031	1651.9410	37.6	32	-	46	1	57	K.GDTLYVIHIKAPLGR.E
	2018.0957	2017.0884	2017.0633	12.5	50	-	67	0	(29)	R.NQLWSASGSPLIPLVEFR.E + Trp->Kynurenin (W)
	2046.0930	2045.0857	2045.0582	13.5	50	-	67	0	71	R.NQLWSASGSPLIPLVEFR.E + Dioxidation (W)
	2046.0942	2045.0870	2045.0582	14.1	50	-	67	0	(25)	R.NQLWSASGSPLIPLVEFR.E + Dioxidation (W)
XP_023892180.1 Mass: 18342 Score: 102 Expect: 4.4e-006 Matches: 12
	peptidyl-prolyl cis-trans isomerase isoform X2 [Quercus suber]
	Observed	Mr(expt)	Mr(calc)	ppm	Start		End	Miss	Ions	Peptide
	1420.8186	1419.8113	1419.7432	48.0	21	-	32	0	(31)	R.IVMELYADVVPR.T + Oxidation (M)
	1420.8200	1419.8127	1419.7432	49.0	21	-	32	0	55	R.IVMELYADVVPR.T + Oxidation (M)
	1511.7915	1510.7842	1510.7239	39.9	7	-	20	0	32	K.VFFDMTIGGQPAGR.I + Oxidation (M)
2868	D-12
XP_023890893.1 Mass: 17445 Score: 314 Expect: 2.8e-027 Matches: 38
	18.1 kDa class I heat shock protein-like [Quercus suber]
	Observed	Mr(expt)	Mr(calc)	ppm	Start		End	Miss	Ions	Peptide
	1002.6566	1001.6493	1001.5658	83.4	113	-	120	1	29	R.FRLPENAK.V + Ethyl (E)
	1543.9170	1542.9097	1542.8518	37.5	113	-	125	2	65	R.FRLPENAKVDQVK.A
	1671.9043	1670.8970	1670.8475	29.6	74	-	88	0	90	K.VEVEDGNVLQISGER.S + Ethyl (E)
	1699.9332	1698.9260	1698.8788	27.7	74	-	88	0	(58)	K.VEVEDGNVLQISGER.S + 2 Ethyl (E)
	2129.0864	2128.0792	2128.0648	6.76	70	-	88	1	(11)	K.EEVKVEVEDGNVLQISGER.S
	2157.1135	2156.1063	2156.0961	4.72	70	-	88	1	13	K.EEVKVEVEDGNVLQISGER.S + Ethyl (E)
	2257.1690	2256.1617	2256.1597	0.86	69	-	88	2	(12)	K.KEEVKVEVEDGNVLQISGER.S
	2257.1700	2256.1627	2256.1597	1.33	69	-	88	2	63	K.KEEVKVEVEDGNVLQISGER.S
	2285.1975	2284.1902	2284.1910	-0.35	69	-	88	2	(9)	K.KEEVKVEVEDGNVLQISGER.S + Ethyl (E)
XP_023890893.1	1618.8760	1617.8687	1617.8151	33.1	24	-	39	0	62	D.PFEGFSAVASVPPSAR.E	semi-trypsin	artefact due to the weak DP bond
1436	D-13
XP_023913097.1 Mass: 21732 Score: 452 Expect: 4.4e-041 Matches: 20
	NAD(P)H dehydrogenase (quinone) FQR1 [Quercus suber]
	Observed	Mr(expt)	Mr(calc)	ppm	Start		End	Miss	Ions	Peptide
	1238.5468	1237.5395	1237.6091	-56.28	91	-	101	0	64	K.AFLDATGGLWR.S + Dioxidation (W)
	1456.5852	1455.5779	1455.6379	-41.19	160	-	175	0	92	K.GGSPYGAGTFAGDGSR.Q
	1683.7658	1682.7585	1682.8013	-25.43	158	-	175	1	118	K.VKGGSPYGAGTFAGDGSR.Q
	1766.8127	1765.8055	1765.8385	-18.73	5	-	18	0	5	K.VYIVYYSMYGHVEK.L + Oxidation (M)
	2109.0240	2108.0167	2108.0288	-5.75	2	-	18	1	54	M.ATKVYIVYYSMYGHVEK.L + Oxidation (M); Acetyl (Protein N-term)
	2574.3610	2573.3537	2573.3014	20.3	58	-	81	0	67	K.SDVPIITPDQLTDADGLVFGFPTR.Y
XP_023873989.1 Mass: 21719 Score: 136 Expect: 1.8e-009 Matches: 9
	probable NAD(P)H dehydrogenase (quinone) FQR1-like 1 [Quercus suber]
	Observed	Mr(expt)	Mr(calc)	ppm	Start		End	Miss	Ions	Peptide
	1286.5684	1285.5611	1285.6303	-53.82	91	-	101	0	42	K.SFLDSTGTLWR.T + Trp->Kynurenin (W)
	1486.5979	1485.5906	1485.6485	-38.93	160	-	175	0	68	R.GGTPYGAGTYAGDGSR.Q
1348	D-14
XP_023924305.1 Mass: 23637 Score: 93 Expect: 3.3e-005 Matches: 21
	glutathione S-transferase DHAR2-like [Quercus suber]
	Observed	Mr(expt)	Mr(calc)	ppm	Start		End	Miss	Ions	Peptide
	1688.8630	1687.8557	1687.7988	33.7	10	-	25	0	20	A.AVGAPDVLGDCPFSQR.V	semi-trypsin
	1759.8967	1758.8895	1758.8359	30.4	9	-	25	0	50	K.AAVGAPDVLGDCPFSQR.V
	1876.9807	1875.9734	1875.9367	19.6	84	-	101	0	(1)	K.HPEPSLTPPPEFASVGSK.I
	1876.9810	1875.9737	1875.9367	19.7	84	-	101	0	25	K.HPEPSLTPPPEFASVGSK.I
XP_023912238.1 Mass: 28486 Score: 102 Expect: 4.4e-006 Matches: 21
	uncharacterized protein LOC112023844 isoform X3 [Quercus suber]
	Observed	Mr(expt)	Mr(calc)	ppm	Start		End	Miss	Ions	Peptide
	1313.8160	1312.8087	1312.7139	72.2	235	-	246	0	65	K.LSGAQPPEVFLR.A
	1341.8403	1340.8331	1340.7452	65.5	235	-	246	0	(40)	K.LSGAQPPEVFLR.A + Ethyl (E)
	2141.0493	2140.0420	2140.0297	5.75	128	-	147	0	10	R.GHGLEYNLSGLTGNTLDSHR.L
2863	D-15
XP_023889612.1 Mass: 27518 Score: 182 Expect: 4.4e-014 Matches: 30
	proteasome subunit alpha type-6 [Quercus suber]
	Observed	Mr(expt)	Mr(calc)	ppm	Start		End	Miss	Ions	Peptide
	1144.6996	1143.6923	1143.5964	83.8	22	-	30	0	26	R.LFQVEYAFK.A
	1156.7199	1155.7126	1155.6037	94.3	12	-	21	0	49	R.HITIFSPEGR.L
	1184.7470	1183.7397	1183.6349	88.5	12	-	21	0	(6)	R.HITIFSPEGR.L + Ethyl (E)
	1468.8197	1467.8124	1467.7392	49.9	75	-	88	0	31	K.YLGLLATGMTADAR.T + Oxidation (M)
	2085.0490	2084.0417	2084.0273	6.91	229	-	246	1	16	R.VLSTEEIDEHLTAISERD.- + Ethyl (E)
XP_023909159.1 Mass: 27611 Score: 155 Expect: 2.2e-011 Matches: 16
	L-ascorbate peroxidase, cytosolic-like [Quercus suber]
	Observed	Mr(expt)	Mr(calc)	ppm	Start		End	Miss	Ions	Peptide
	1364.7428	1363.7355	1363.6521	61.2	39	-	50	0	(29)	R.IAWHSAGTFDQK.T + Trp->Kynurenin (W)
	1364.7450	1363.7377	1363.6521	62.8	39	-	50	0	48	R.IAWHSAGTFDQK.T + Trp->Kynurenin (W)
	1567.9911	1566.9838	1566.9133	45.0	210	-	223	0	46	K.ALLADPVFRPIVEK.Y
	1596.0194	1595.0121	1594.9446	42.3	210	-	223	0	(21)	K.ALLADPVFRPIVEK.Y + Ethyl (E)
	1916.9950	1915.9877	1915.9500	19.7	62	-	79	0	47	K.HAAELSHEANNGLDIAVR.L
1235	D-16
XP_023893302.1 Mass: 27086 Score: 118 Expect: 1.1e-007 Matches: 52
	glutathione S-transferase L3-like [Quercus suber]
	Observed	Mr(expt)	Mr(calc)	ppm	Start		End	Miss	Ions	Peptide
	1470.8069	1469.7996	1469.7337	44.9	30	-	41	0	45	R.LYISLSCPYAQR.T
	1488.8149	1487.8077	1487.7256	55.1	16	-	29	0	20	D.ATSEPPPLFDGTTR.L	semi-trypsin	probably an artefact due to the weakness of the DA bond)
	1701.9870	1700.9797	1700.9362	25.6	57	-	70	0	(14)	K.VVPINLQNRPAWYK.E + Trp->Kynurenin (W)
	1701.9873	1700.9800	1700.9362	25.8	57	-	70	0	18	K.VVPINLQNRPAWYK.E + Trp->Kynurenin (W)
	1729.9797	1728.9725	1728.9311	23.9	57	-	70	0	(5)	K.VVPINLQNRPAWYK.E + Dioxidation (W)
	2378.1738	2377.1666	2377.1802	-5.72	8	-	29	0	42	N.EQLPPPLDATSEPPPLFDGTTR.L	semi-trypsin
1868	I-23
XP_023927903.1 Mass: 15419 Score: 155 Expect: 2.2e-011 Matches: 13
	superoxide dismutase [Cu-Zn] 4A [Quercus suber]
	Observed	Mr(expt)	Mr(calc)	ppm	Start		End	Miss	Ions	Peptide
	1181.5284	1180.5212	1180.5108	8.74	69	-	78	0	57	K.EHGAPEDENR.H + Ethyl (E)
	1209.5523	1208.5450	1208.5421	2.34	69	-	78	0	(11)	K.EHGAPEDENR.H + 2 Ethyl (E)
	1351.7755	1350.7682	1350.7619	4.67	102	-	114	0	82	K.QIPLSGPNSIIGR.A
XP_023886382.1 Mass: 14724 Score: 88 Expect: 0.0001 Matches: 11
	DNA-binding protein DDB_G0278111 [Quercus suber]
	Observed	Mr(expt)	Mr(calc)	ppm	Start		End	Miss	Ions	Peptide
	1284.6942	1283.6869	1283.6834	2.79	75	-	86	0	72	R.GVEDVLLNAAQR.G
1792	D-18
XP_023890910.1 Mass: 17646 Score: 151 Expect: 5.6e-011 Matches: 15
	18.5 kDa class I heat shock protein-like [Quercus suber]
	Observed	Mr(expt)	Mr(calc)	ppm	Start		End	Miss	Ions	Peptide
	1093.6476	1092.6403	1092.5716	62.9	2	-	10	0	(25)	M.SLVPNFFNR.R
	1135.6544	1134.6471	1134.5822	57.3	2	-	10	0	54	M.SLVPNFFNR.R + Acetyl (N-term)
	1249.7373	1248.7300	1248.6727	45.9	2	-	11	1	(16)	M.SLVPNFFNRR.S
	1291.7510	1290.7437	1290.6833	46.8	2	-	11	1	45	M.SLVPNFFNRR.S + Acetyl (N-term)
	1558.9071	1557.8998	1557.8515	31.0	114	-	126	2	34	R.FRLPENAKVEEVK.A
1766	I-24
1763	D-20
XP_023890893.1 Mass: 17445 Score: 224 Expect: 2.8e-018 Matches: 28
	18.1 kDa class I heat shock protein-like [Quercus suber]
	Observed	Mr(expt)	Mr(calc)	ppm	Start		End	Miss	Ions	Peptide
	1018.6790	1017.6717	1017.5719	98.0	2	-	10	1	41	M.ALSLFGGRR.S + Acetyl (Protein N-term)
	1671.9096	1670.9023	1670.8475	32.8	74	-	88	0	75	K.VEVEDGNVLQISGER.S + Ethyl (E)
	1699.9385	1698.9312	1698.8788	30.8	74	-	88	0	(58)	K.VEVEDGNVLQISGER.S + 2 Ethyl (E)
	2129.0813	2128.0740	2128.0648	4.35	70	-	88	1	(10)	K.EEVKVEVEDGNVLQISGER.S
	2157.1086	2156.1014	2156.0961	2.46	70	-	88	1	46	K.EEVKVEVEDGNVLQISGER.S + Ethyl (E)
	2257.1660	2256.1587	2256.1597	-0.44	69	-	88	2	11	K.KEEVKVEVEDGNVLQISGER.S
	2285.1897	2284.1824	2284.1910	-3.77	69	-	88	2	(11)	K.KEEVKVEVEDGNVLQISGER.S + Ethyl (E)
1426	D-21
XP_023913097.1 Mass: 21732 Score: 277 Expect: 1.4e-023 Matches: 18													gi|225461209|ref|XP_002283286.1| PREDICTED: flavoprotein wrbA isoform 1 [Vitis vinifera]
	NAD(P)H dehydrogenase (quinone) FQR1 [Quercus suber]												Score = 351 bits (901), Expect = 1e-120
	Observed	Mr(expt)	Mr(calc)	ppm	Start		End	Miss	Ions	Peptide			Identities = 188/203 (93%), Positives = 197/203 (97%), Gaps = 0/203 (0%)
	1210.7450	1209.7377	1209.6142	102	91	-	101	0	58	K.AFLDATGGLWR.S + Trp->Kynurenin (W)
	1238.7430	1237.7358	1237.6091	102	91	-	101	0	(56)	K.AFLDATGGLWR.S + Dioxidation (W)
	1456.7477	1455.7404	1455.6379	70.4	160	-	175	0	116	K.GGSPYGAGTFAGDGSR.Q
	1683.8839	1682.8766	1682.8013	44.8	158	-	175	1	53	K.VKGGSPYGAGTFAGDGSR.Q
	1766.9097	1765.9024	1765.8385	36.2	5	-	18	0	7	K.VYIVYYSMYGHVEK.L + Oxidation (M)
1336	D-22
XP_023924305.1 Mass: 23637 Score: 81 Expect: 0.00056 Matches: 13
	glutathione S-transferase DHAR2-like [Quercus suber]
	Observed	Mr(expt)	Mr(calc)	ppm	Start		End	Miss	Ions	Peptide
	1759.8966	1758.8893	1758.8359	30.4	9	-	25	0	47	K.AAVGAPDVLGDCPFSQR.V
	1876.9805	1875.9732	1875.9367	19.5	84	-	101	0	(3)	K.HPEPSLTPPPEFASVGSK.I
	1876.9820	1875.9747	1875.9367	20.3	84	-	101	0	18	K.HPEPSLTPPPEFASVGSK.I
XP_023912238.1 Mass: 28486 Score: 55 Expect: 0.24 Matches: 9
	uncharacterized protein LOC112023844 isoform X3 [Quercus suber]
	Observed	Mr(expt)	Mr(calc)	ppm	Start		End	Miss	Ions	Peptide
	1313.8170	1312.8097	1312.7139	73.0	235	-	246	0	47	K.LSGAQPPEVFLR.A
	1341.8412	1340.8339	1340.7452	66.1	235	-	246	0	(36)	K.LSGAQPPEVFLR.A + Ethyl (E)
1316	J-1
XP_023909159.1 Mass: 27611 Score: 157 Expect: 1.4e-011 Matches: 19
	L-ascorbate peroxidase, cytosolic-like [Quercus suber]
	Observed	Mr(expt)	Mr(calc)	ppm	Start		End	Miss	Ions	Peptide
	1249.6228	1248.6155	1248.6098	4.55	120	-	130	0	51	R.EDKPQPPPEGR.L
	1305.6848	1304.6775	1304.6724	3.90	120	-	130	0	(5)	R.EDKPQPPPEGR.L + 2 Ethyl (E)
	1364.6575	1363.6502	1363.6521	-1.37	39	-	50	0	30	R.IAWHSAGTFDQK.T + Trp->Kynurenin (W)
	1542.7795	1541.7723	1541.7726	-0.19	2	-	14	1	38	M.TKQYPTVSAEYQK.T
	1916.9692	1915.9620	1915.9500	6.25	62	-	79	0	6	K.HAAELSHEANNGLDIAVR.L
XP_023904762.1 Mass: 27589 Score: 127 Expect: 1.4e-008 Matches: 15
	triosephosphate isomerase, cytosolic-like [Quercus suber]
	Observed	Mr(expt)	Mr(calc)	ppm	Start		End	Miss	Ions	Peptide
	1695.8840	1694.8767	1694.8740	1.60	176	-	190	0	56	K.VATPAQAQEVHFELR.K
	1823.9900	1822.9827	1822.9690	7.55	176	-	191	1	47	K.VATPAQAQEVHFELRK.W
2859	D-24
XP_023893302.1 Mass: 27086 Score: 186 Expect: 1.8e-014 Matches: 52
	glutathione S-transferase L3-like [Quercus suber]
	Observed	Mr(expt)	Mr(calc)	ppm	Start		End	Miss	Ions	Peptide
	1154.6924	1153.6851	1153.6131	62.4	225	-	233	1	17	K.ELVEFYKAR.F
	1470.7978	1469.7906	1469.7337	38.7	30	-	41	0	56	R.LYISLSCPYAQR.T
	1488.7859	1487.7786	1487.7256	35.6	16	-	29	0	26	D.ATSEPPPLFDGTTR.L	semi-trypsin	probably an artefact due to the weakness of the DA bond)
	1701.9839	1700.9766	1700.9362	23.8	57	-	70	0	35	K.VVPINLQNRPAWYK.E + Trp->Kynurenin (W)
	1729.9742	1728.9670	1728.9311	20.7	57	-	70	0	(13)	K.VVPINLQNRPAWYK.E + Dioxidation (W)
	2378.1720	2377.1647	2377.1802	-6.49	8	-	29	0	58	N.EQLPPPLDATSEPPPLFDGTTR.L	semi-trypsin
1453	O-16
XP_023921666.1 Mass: 25566 Score: 289 Expect: 8.9e-025 Matches: 22
	uncharacterized protein LOC112033118 [Quercus suber]
	Observed	Mr(expt)	Mr(calc)	ppm	Start		End	Miss	Ions	Peptide
	1114.5432	1113.5359	1113.5455	-8.55	103	-	112	0	51	R.YINGYSGNVK.T
	1187.5565	1186.5492	1186.5441	4.35	178	-	186	0	71	R.FLDYCNSLR.N
	1287.5820	1286.5748	1286.5779	-2.42	41	-	51	0	80	R.FNNEIGSEYSK.Q
	1315.6124	1314.6052	1314.6092	-3.05	41	-	51	0	(64)	R.FNNEIGSEYSK.Q + Ethyl (E)
	1343.6397	1342.6324	1342.6405	-6.02	41	-	51	0	(32)	R.FNNEIGSEYSK.Q + 2 Ethyl (E)
	1686.8318	1685.8245	1685.8121	7.34	87	-	102	0	31	R.DGVAFASNNEIHVSAR.Y
1422	J-4
1282	J-5
1194	J-6
XP_023924528.1 Mass: 29216 Score: 126 Expect: 1.8e-008 Matches: 17
	uncharacterized protein LOC112035936 [Quercus suber]
	Observed	Mr(expt)	Mr(calc)	ppm	Start		End	Miss	Ions	Peptide
XP_023924528.1	1026.5848	1025.5776	1025.5869	-9.13	246	-	255	0	20	R.LVGAEGSPIR.C + Ethyl (E)	resubmitted
	1036.5103	1035.5030	1035.5097	-6.53	36	-	43	1	12	R.REVYDNGR.I + Ethyl (E)
	2110.9815	2109.9742	2109.9603	6.56	51	-	70	0	70	K.YTPETPSGGDSENGVGQFLR.L
	2139.0046	2137.9974	2137.9916	2.68	51	-	70	0	(2)	K.YTPETPSGGDSENGVGQFLR.L + Ethyl (E)
2853	E-5
XP_023928050.1 Mass: 29562 Score: 231 Expect: 5.6e-019 Matches: 18
	mitochondrial outer membrane protein porin of 36 kDa [Quercus suber]
	Observed	Mr(expt)	Mr(calc)	ppm	Start		End	Miss	Ions	Peptide
	1134.7219	1133.7146	1133.6081	94.0	4	-	14	1	27	K.GPGLYSDIGKK.A
	1322.8060	1321.7987	1321.7030	72.4	92	-	102	0	74	K.TIFSFIVPDQR.S
	1352.8033	1351.7961	1351.6983	72.3	249	-	260	0	23	K.SLFTISGEVDTR.A + Ethyl (E)
	1439.8615	1438.8542	1438.7681	59.8	237	-	248	0	55	R.ASALIQHEWRPK.S + Trp->Kynurenin (W)
	1467.8745	1466.8672	1466.7630	71.1	237	-	248	0	(32)	R.ASALIQHEWRPK.S + Dioxidation (W)
	1548.9280	1547.9207	1547.8559	41.9	48	-	61	1	27	K.KGELFLADVSTQLK.N
1136	J-7
1041	E-7 and J-8
XP_023922013.1 Mass: 35763 Score: 85 Expect: 0.00023 Matches: 15
	fructokinase-2 [Quercus suber]
	Observed	Mr(expt)	Mr(calc)	ppm	Start		End	Miss	Ions	Peptide
	1205.5713	1204.5640	1204.5625	1.24	250	-	259	0	23	K.NFHGEVEAFR.V
	1233.5973	1232.5900	1232.5938	-3.08	250	-	259	0	(18)	K.NFHGEVEAFR.V + Ethyl (E)
	1350.7482	1349.7409	1349.7415	-0.47	43	-	57	0	42	K.APGGAPANVAIAVSR.L
XP_023899194.1 Mass: 30846 Score: 71 Expect: 0.0053 Matches: 14
	proteasome subunit alpha type-1-B-like isoform X2 [Quercus suber]
	Observed	Mr(expt)	Mr(calc)	ppm	Start		End	Miss	Ions	Peptide
	2003.9895	2002.9822	2002.9748	3.69	90	-	107	0	45	R.SEAINHSFTYESPLPVGR.L
	2032.0187	2031.0114	2031.0061	2.59	90	-	107	0	(8)	R.SEAINHSFTYESPLPVGR.L + Ethyl (E)
XP_023899195.1 Mass: 30846 Score: 82 Expect: 0.0005 Matches: 14	1101.4459	1100.4386	1100.4887	-45.47	176	-	184	0	28	R.FENFTNSSR.E	from respot
	1129.4788	1128.4715	1128.5200	-42.97	176	-	184	0	(7)	R.FENFTNSSR.E + Ethyl (E)
	1257.5283	1256.5210	1256.5898	-54.70	175	-	184	1	30	R.RFENFTNSSR.E
1058	E-8
XP_023910627.1 Mass: 33861 Score: 206 Expect: 1.8e-016 Matches: 17
	isoflavone reductase-like protein [Quercus suber]
	Observed	Mr(expt)	Mr(calc)	ppm	Start		End	Miss	Ions	Peptide
	1068.4663	1067.4590	1067.5876	-120.44	27	-	36	0	84	K.AGHPTFALVR.E
	1445.5449	1444.5376	1444.6259	-61.10	108	-	119	0	68	R.FYPSEFGNDVDR.V
	1473.5779	1472.5706	1472.6572	-58.81	108	-	119	0	(58)	R.FYPSEFGNDVDR.V + Ethyl (E)
	1741.8331	1740.8259	1740.8934	-38.79	186	-	200	1	41	K.AIFNKEEDIGTYTIK.S
	1769.8699	1768.8626	1768.9247	-35.10	186	-	200	1	(6)	K.AIFNKEEDIGTYTIK.S + Ethyl (E)
1501	J-9
1320	J-10
1157	E-11
XP_023913861.1 Mass: 24654 Score: 124 Expect: 2.8e-008 Matches: 26
	ran-binding protein 1 homolog a-like [Quercus suber]
	Observed	Mr(expt)	Mr(calc)	ppm	Start		End	Miss	Ions	Peptide
	1262.6747	1261.6674	1261.5687	78.2	2	-	11	0	(30)	M.ASTEPEHEHR.E + Ethyl (E); Acetyl (Protein N-term)
	1262.6750	1261.6677	1261.5687	78.5	2	-	11	0	36	M.ASTEPEHEHR.E + Ethyl (E); Acetyl (Protein N-term)
	1426.7466	1425.7393	1425.6637	53.0	59	-	69	2	34	R.FDKDGNQWKER.G + Trp->Kynurenin (W)
	1573.8449	1572.8376	1572.7685	43.9	56	-	67	2	16	K.LYRFDKDGNQWK.E + Trp->Kynurenin (W)
1206	E-12
XP_023882750.1 Mass: 33687 Score: 113 Expect: 3.5e-007 Matches: 15
	3-oxoacyl-[acyl-carrier-protein] reductase 4-like isoform X1 [Quercus suber]
	Observed	Mr(expt)	Mr(calc)	ppm	Start		End	Miss	Ions	Peptide
	1011.7194	1010.7121	1010.6124	98.6	274	-	282	0	41	K.ILETIPLGR.Y
	2090.1006	2089.0933	2089.0804	6.18	146	-	165	0	(24)	K.TAVDAWGTVDVLINNAGITR.D + Trp->Kynurenin (W)
	2118.1079	2117.1006	2117.0753	12.0	146	-	165	0	52	K.TAVDAWGTVDVLINNAGITR.D + Dioxidation (W)
1198	E-13
XP_023928050.1 Mass: 29562 Score: 202 Expect: 4.4e-016 Matches: 18
	mitochondrial outer membrane protein porin of 36 kDa [Quercus suber]
	Observed	Mr(expt)	Mr(calc)	ppm	Start		End	Miss	Ions	Peptide
	1322.8020	1321.7947	1321.7030	69.4	92	-	102	0	78	K.TIFSFIVPDQR.S
	1352.7981	1351.7908	1351.6983	68.4	249	-	260	0	25	K.SLFTISGEVDTR.A + Ethyl (E)
	1361.8569	1360.8497	1360.7714	57.5	2	-	14	2	5	M.VKGPGLYSDIGKK.A
	1439.8594	1438.8521	1438.7681	58.4	237	-	248	0	54	R.ASALIQHEWRPK.S + Trp->Kynurenin (W)
	1467.8793	1466.8720	1466.7994	49.5	237	-	248	0	(25)	R.ASALIQHEWRPK.S + Ethyl (E); Trp->Kynurenin (W)
	1548.9249	1547.9177	1547.8559	39.9	48	-	61	1	11	K.KGELFLADVSTQLK.N
1130	E-14
XP_023927625.1 Mass: 32761 Score: 78 Expect: 0.001 Matches: 26
	lactoylglutathione lyase GLX1 [Quercus suber]
	Observed	Mr(expt)	Mr(calc)	ppm	Start		End	Miss	Ions	Peptide
	933.6410	932.6337	932.5232	118	23	-	29	0	21	R.FLHVVYR.V
	1458.8050	1457.7978	1457.7337	44.0	166	-	177	1	(0)	R.SIKFYEQALGMR.V + Oxidation (M)
	1458.8070	1457.7997	1457.7337	45.3	166	-	177	1	3	R.SIKFYEQALGMR.V + Oxidation (M)
1032	E-15
XP_023928101.1 Mass: 31706 Score: 476 Expect: 1.8e-043 Matches: 29
	protein SRC2 [Quercus suber]
	Observed	Mr(expt)	Mr(calc)	ppm	Start		End	Miss	Ions	Peptide
	1122.6581	1121.6508	1121.5717	70.6	2	-	10	1	23	M.ASRYEVEVK.I + Acetyl (Protein N-term)
	1581.7809	1580.7736	1580.7259	30.2	140	-	154	0	85	R.APDPYYAPPYGAGSR.S
	1636.9133	1635.9061	1635.8580	29.4	2	-	15	2	46	M.ASRYEVEVKISSAR.D + Acetyl (Protein N-term)
	1675.9481	1674.9408	1674.8941	27.9	95	-	109	1	97	R.LKLTEVLDDVGFNGR.C
	1703.9695	1702.9622	1702.9254	21.6	95	-	109	1	(57)	R.LKLTEVLDDVGFNGR.C + Ethyl (E)
	1738.9364	1737.9291	1737.8951	19.6	24	-	38	0	18	R.HGPNRPYAVVWVDPK.N + Trp->Kynurenin (W)
	1900.9237	1899.9164	1899.8904	13.7	138	-	154	1	55	R.YRAPDPYYAPPYGAGSR.S
	2042.9785	2041.9712	2041.9534	8.76	157	-	175	0	(23)	R.DYEAPPAYGNPYAAPPPPR.D
	2042.9820	2041.9747	2041.9534	10.5	157	-	175	0	59	R.DYEAPPAYGNPYAAPPPPR.D
	2286.0990	2285.0917	2285.0865	2.29	155	-	175	1	17	R.SRDYEAPPAYGNPYAAPPPPR.D
XP_023922013.1 Mass: 35763 Score: 146 Expect: 1.8e-010 Matches: 18
	fructokinase-2 [Quercus suber]
	Observed	Mr(expt)	Mr(calc)	ppm	Start		End	Miss	Ions	Peptide
	1205.6450	1204.6377	1204.5625	62.5	250	-	259	0	83	K.NFHGEVEAFR.V
1067	E-16
XP_023910627.1 Mass: 33861 Score: 328 Expect: 1.1e-028 Matches: 26
	isoflavone reductase-like protein [Quercus suber]
	Observed	Mr(expt)	Mr(calc)	ppm	Start		End	Miss	Ions	Peptide
	1068.6775	1067.6702	1067.5876	77.4	27	-	36	0	84	K.AGHPTFALVR.E
	1445.6951	1444.6878	1444.6259	42.8	108	-	119	0	82	R.FYPSEFGNDVDR.V
	1473.7228	1472.7155	1472.6572	39.6	108	-	119	0	(56)	R.FYPSEFGNDVDR.V + Ethyl (E)
	1741.9286	1740.9213	1740.8934	16.0	186	-	200	1	69	K.AIFNKEEDIGTYTIK.S
	1769.9617	1768.9544	1768.9247	16.8	186	-	200	1	(52)	K.AIFNKEEDIGTYTIK.S + Ethyl (E)
	2036.1920	2035.1847	2035.1718	6.37	7	-	26	1	18	K.VLIIGGTGYIGKFIVEASAK.A
	2263.0760	2262.0687	2262.0706	-0.81	108	-	127	1	43	R.FYPSEFGNDVDRVHAVDPAK.T
1598	J-12
XP_023892637.1 Mass: 22818 Score: 182 Expect: 4.4e-014 Matches: 17													gi|470115994|ref|XP_004294173.1| PREDICTED: alpha-amylase/subtilisin inhibitor-like [Fragaria vesca subsp. vesca]
	alpha-amylase/subtilisin inhibitor-like [Quercus suber]												Score	Expect	Method	Identities	Positives	Gaps	Frame
	Observed	Mr(expt)	Mr(calc)	ppm	Start		End	Miss	Ions	Peptide			245 bits(626)	2e-78()		129/207(62%)	151/207(72%)	8/207(3%)
	1141.5972	1140.5899	1140.5927	-2.48	144	-	152	1	22	R.TANYFRIEK.A
	1360.7091	1359.7018	1359.7106	-6.47	132	-	143	1	31	R.LIVTGEDQSSRR.T
	1711.8330	1710.8257	1710.8213	2.59	43	-	58	0	100	R.GVEYYINPAITDSGGR.F
	1739.8654	1738.8581	1738.8526	3.15	43	-	58	0	(65)	R.GVEYYINPAITDSGGR.F + Ethyl (E)
XP_023896784.1 Mass: 27295 Score: 103 Expect: 3.5e-006 Matches: 5
	small heat shock protein, chloroplastic-like [Quercus suber]
	Observed	Mr(expt)	Mr(calc)	ppm	Start		End	Miss	Ions	Peptide
	1426.7463	1425.7391	1425.7365	1.82	118	-	130	0	93	R.LLDQTTAFPGAHR.S
1278	E-18
XP_023913878.1 Mass: 36802 Score: 368 Expect: 1.1e-032 Matches: 23
	uncharacterized protein At5g02240-like [Quercus suber]
	Observed	Mr(expt)	Mr(calc)	ppm	Start		End	Miss	Ions	Peptide
	1167.5850	1166.5777	1166.6448	-57.49	331	-	340	1	47	K.ALFAQITTRF.-
	1333.6094	1332.6021	1332.6674	-49.00	133	-	145	0	103	K.IGGADDVFVGDIR.D
	1795.8947	1794.8874	1794.9152	-15.50	245	-	260	0	77	K.AEQYLADSGVPYTIIR.A
	1823.9275	1822.9202	1822.9465	-14.41	245	-	260	0	(19)	K.AEQYLADSGVPYTIIR.A + Ethyl (E)
	1923.9993	1922.9920	1923.0101	-9.44	244	-	260	1	84	R.KAEQYLADSGVPYTIIR.A
1099	E-19
XP_023894212.1 Mass: 36141 Score: 122 Expect: 4.4e-008 Matches: 14
	28 kDa ribonucleoprotein, chloroplastic-like [Quercus suber]
	Observed	Mr(expt)	Mr(calc)	ppm	Start		End	Miss	Ions	Peptide
	1078.5591	1077.5518	1077.5567	-4.56	272	-	280	1	20	R.VVFDRETGR.S
	1409.7980	1408.7907	1408.7899	0.62	311	-	322	1	37	R.AIRVNVAEERPR.R
	1653.8616	1652.8543	1652.8522	1.26	208	-	222	0	49	K.FSSYDLGGRPLTVNK.A
FN735699.1 Mass: 19296 Score: 185 Expect: 2.8e-013 Matches: 16 Frame: 2										glycine-rich RNA-binding protein 3, mitochondrial [Quercus suber]	Score	Expect	Identities	Positives	Gaps
	FN735699 WZOAQPAC Quercus petraea cDNA clone WZ0AQPAC2YJ16FM1, mRNA sequence									Sequence ID: gi|1344020557|XP_023893119.1Length: 215Number of Matches: 1	234 bits(596)	4e-75	121/126(96%)	122/126(96%)	0/126(0%)
	Observed	Mr(expt)	Mr(calc)	ppm	Start		End	Miss	Ions	Peptide
	1093.5704	1092.5632	1092.5676	-4.07	132	-	140	1	37	R.VRVNYATDR.A
	1727.8754	1726.8681	1726.8778	-5.60	63	-	78	0	113	K.LFIGGLSYGTDEQSLK.E
1185	E-20
XP_023923537.1 Mass: 36570 Score: 77 Expect: 0.0013 Matches: 21
	pirin-like protein isoform X2 [Quercus suber]
	Observed	Mr(expt)	Mr(calc)	ppm	Start		End	Miss	Ions	Peptide
	1501.7410	1500.7337	1500.6481	57.1	35	-	47	0	44	M.SESDQAPPFDNPR.L + Acetyl (N-term)	semi-trypsin (probably a bad prediction of the start codon)
	1723.9170	1722.9097	1722.8611	28.2	192	-	207	0	35	R.IIAGESMGVQSPVYTR.T + Oxidation (M)
1226	E-21
XP_023888251.1 Mass: 29210 Score: 89 Expect: 8.3e-005 Matches: 39
	mitochondrial outer membrane protein porin 2-like [Quercus suber]
	Observed	Mr(expt)	Mr(calc)	ppm	Start		End	Miss	Ions	Peptide
	957.7100	956.7027	956.5807	128	268	-	276	0	41	N.FGLAIALRP.-	semi-trypsin (the sequence in EST would match with only trypsin)
	1473.8206	1472.8133	1472.7412	48.9	184	-	195	1	51	K.ASYVHHLDEFKK.S
FN761157.1	1724.0740	1723.0667	1723.0144	30.3	153	-	168	2	34	K.ALDKNPKFGLAIALRP.-
1081	E-22
XP_023903440.1 Mass: 41700 Score: 167 Expect: 1.4e-012 Matches: 46
	enoyl-[acyl-carrier-protein] reductase [NADH], chloroplastic [Quercus suber]
	Observed	Mr(expt)	Mr(calc)	ppm	Start		End	Miss	Ions	Peptide
	1552.9377	1551.9305	1551.8620	44.1	79	-	92	0	75	A.TENKPISGLPIDLR.G	semi-trypsin
	1840.0149	1839.0076	1838.9738	18.4	76	-	92	0	96	M.SEATENKPISGLPIDLR.G	semi-trypsin (could be a bad prediction of the start codon)
	1867.9968	1866.9896	1867.0051	-8.30	76	-	92	0	(34)	M.SEATENKPISGLPIDLR.G + Ethyl (E)	semi-trypsin (could be a bad prediction of the start codon)
995	E-23
XP_023928101.1 Mass: 31706 Score: 521 Expect: 5.6e-048 Matches: 29
	protein SRC2 [Quercus suber]
	Observed	Mr(expt)	Mr(calc)	ppm	Start		End	Miss	Ions	Peptide
	1048.6403	1047.6330	1047.5461	82.9	16	-	23	1	36	R.DLKNVNWR.H + Trp->Kynurenin (W)
	1581.7841	1580.7768	1580.7259	32.2	140	-	154	0	111	R.APDPYYAPPYGAGSR.S
	1636.9144	1635.9072	1635.8580	30.1	2	-	15	2	32	M.ASRYEVEVKISSAR.D + Acetyl (Protein N-term)
	1675.9460	1674.9388	1674.8941	26.7	95	-	109	1	102	R.LKLTEVLDDVGFNGR.C
	1703.9738	1702.9665	1702.9254	24.1	95	-	109	1	(47)	R.LKLTEVLDDVGFNGR.C + Ethyl (E)
	1738.9424	1737.9351	1737.8951	23.0	24	-	38	0	30	R.HGPNRPYAVVWVDPK.N + Trp->Kynurenin (W)
	1900.9281	1899.9208	1899.8904	16.0	138	-	154	1	84	R.YRAPDPYYAPPYGAGSR.S
	2042.9800	2041.9727	2041.9534	9.48	157	-	175	0	58	R.DYEAPPAYGNPYAAPPPPR.D
1070	E-24
XP_023910627.1 Mass: 33861 Score: 404 Expect: 2.8e-036 Matches: 32													gi|4731376|gb|AAC05116.2| isoflavone reductase homolog Bet v 6.0101 [Betula pendula]
	isoflavone reductase-like protein [Quercus suber]												Score = 353 bits (907), Expect = 8e-120
	Observed	Mr(expt)	Mr(calc)	ppm	Start		End	Miss	Ions	Peptide			Identities = 171/200 (86%), Positives = 191/200 (96%), Gaps = 0/200 (0%)
	1068.6511	1067.6438	1067.5876	52.7	27	-	36	0	92	K.AGHPTFALVR.E
	1445.6777	1444.6705	1444.6259	30.8	108	-	119	0	99	R.FYPSEFGNDVDR.V
	1473.7068	1472.6995	1472.6572	28.7	108	-	119	0	(68)	R.FYPSEFGNDVDR.V + Ethyl (E)
	1741.9219	1740.9146	1740.8934	12.2	186	-	200	1	112	K.AIFNKEEDIGTYTIK.S
	1769.9523	1768.9450	1768.9247	11.5	186	-	200	1	(90)	K.AIFNKEEDIGTYTIK.S + Ethyl (E)
	2263.0745	2262.0672	2262.0706	-1.49	108	-	127	1	21	R.FYPSEFGNDVDRVHAVDPAK.T
1647	F-1
XP_023876037.1 Mass: 19019 Score: 105 Expect: 2.2e-006 Matches: 15													gi|115187479|gb|ABI84255.1| translationally controlled tumor-like protein [Arachis hypogaea]
	translationally-controlled tumor protein homolog [Quercus suber]												Score = 216 bits (550), Expect = 2e-69
	Observed	Mr(expt)	Mr(calc)	ppm	Start		End	Miss	Ions	Peptide			Identities = 106/115 (92%), Positives = 110/115 (96%), Gaps = 0/115 (0%)
	1063.7201	1062.7128	1062.5710	133	67	-	75	0	37	K.VVDIVDTFR.L
	1072.6950	1071.6877	1071.5535	125	86	-	93	1	13	K.QFVTFMKR.Y + Oxidation (M)
	1362.8290	1361.8217	1361.7191	75.4	102	-	112	1	31	K.LEGEQQDIFKK.N + Ethyl (E)
1269	J-14
XP_023879901.1 Mass: 27919 Score: 90 Expect: 7.4e-005 Matches: 11
	caffeoyl-CoA O-methyltransferase [Quercus suber]
	Observed	Mr(expt)	Mr(calc)	ppm	Start		End	Miss	Ions	Peptide
	1113.6140	1112.6067	1112.6091	-2.10	127	-	136	1	38	K.AGVAHKIDFR.E
	1459.7595	1458.7522	1458.7507	1.07	211	-	221	1	25	R.YYRDFVLELNK.A
1158	F-3
XP_023896817.1 Mass: 24092 Score: 175 Expect: 2.2e-013 Matches: 13
	nascent polypeptide-associated complex subunit alpha-like protein 2 [Quercus suber]
	Observed	Mr(expt)	Mr(calc)	ppm	Start		End	Miss	Ions	Peptide
	1564.8176	1563.8104	1563.7569	34.2	117	-	130	0	46	K.SPHSETYVIFGEAK.I
	1592.8489	1591.8416	1591.7882	33.5	117	-	130	0	(12)	K.SPHSETYVIFGEAK.I + Ethyl (E)
	1963.0186	1962.0113	1961.9807	15.6	131	-	147	0	110	K.IEDLSSQLQTQAAQQFR.M
1167	J-15
1246	F-5
XP_023888251.1 Mass: 29210 Score: 99 Expect: 9.5e-006 Matches: 28													gi|359480551|ref|XP_002279650.2| PREDICTED: mitochondrial outer membrane protein porin of 36 kDa-like
	mitochondrial outer membrane protein porin 2-like [Quercus suber]												Score = 337 bits (863), Expect = 6e-114
	Observed	Mr(expt)	Mr(calc)	ppm	Start		End	Miss	Ions	Peptide			Identities = 165/195 (85%), Positives = 180/195 (92%), Gaps = 0/195 (0%)
	957.6930	956.6857	956.5807	110	268	-	276	0	54	N.FGLAIALRP.-	semi-trypsin (the sequence in EST would match with only trypsin)
	1473.8104	1472.8031	1472.7412	42.1	184	-	195	1	47	K.ASYVHHLDEFKK.S
1083	F-6
XP_023903440.1 Mass: 41700 Score: 137 Expect: 1.4e-009 Matches: 30
	enoyl-[acyl-carrier-protein] reductase [NADH], chloroplastic [Quercus suber]
	Observed	Mr(expt)	Mr(calc)	ppm	Start		End	Miss	Ions	Peptide
	1552.9332	1551.9260	1551.8620	41.2	79	-	92	0	79	A.TENKPISGLPIDLR.G
	1840.0177	1839.0104	1838.9738	19.9	76	-	92	0	(54)	M.SEATENKPISGLPIDLR.G
	1840.0180	1839.0107	1838.9738	20.1	76	-	92	0	60	M.SEATENKPISGLPIDLR.G
	1868.0420	1867.0347	1867.0051	15.9	76	-	92	0	(9)	M.SEATENKPISGLPIDLR.G + Ethyl (E)
2846	F-7
XP_023928101.1 Mass: 31706 Score: 136 Expect: 1.8e-009 Matches: 14
	protein SRC2 [Quercus suber]
	Observed	Mr(expt)	Mr(calc)	ppm	Start		End	Miss	Ions	Peptide
	1581.8044	1580.7972	1580.7259	45.1	140	-	154	0	80	R.APDPYYAPPYGAGSR.S
	1703.9980	1702.9908	1702.9254	38.4	95	-	109	1	(2)	R.LKLTEVLDDVGFNGR.C + Ethyl (E)
	1900.9326	1899.9253	1899.8904	18.4	138	-	154	1	26	R.YRAPDPYYAPPYGAGSR.S
XP_023901109.1 Mass: 44564 Score: 51 Expect: 0.56 Matches: 15
	DNA damage-inducible protein 1-like [Quercus suber]
	Observed	Mr(expt)	Mr(calc)	ppm	Start		End	Miss	Ions	Peptide
	1675.9750	1674.9677	1674.9053	37.3	239	-	254	1	43	R.YKGIAQGVGQSEILGR.V
	1703.9980	1702.9908	1702.9366	31.8	239	-	254	1	(4)	R.YKGIAQGVGQSEILGR.V + Ethyl (E)
1076	F-8
XP_023910627.1 Mass: 33861 Score: 382 Expect: 4.4e-034 Matches: 35
	isoflavone reductase-like protein [Quercus suber]
	Observed	Mr(expt)	Mr(calc)	ppm	Start		End	Miss	Ions	Peptide
	1068.6642	1067.6569	1067.5876	64.9	27	-	36	0	95	K.AGHPTFALVR.E
	1445.6886	1444.6813	1444.6259	38.4	108	-	119	0	84	R.FYPSEFGNDVDR.V
	1473.7166	1472.7093	1472.6572	35.4	108	-	119	0	(59)	R.FYPSEFGNDVDR.V + Ethyl (E)
	1741.9259	1740.9186	1740.8934	14.5	186	-	200	1	(70)	K.AIFNKEEDIGTYTIK.S
	1769.9572	1768.9499	1768.9247	14.2	186	-	200	1	83	K.AIFNKEEDIGTYTIK.S + Ethyl (E)
	2263.0825	2262.0752	2262.0706	2.07	108	-	127	1	29	R.FYPSEFGNDVDRVHAVDPAK.T
	2291.1106	2290.1033	2290.1019	0.64	108	-	127	1	(6)	R.FYPSEFGNDVDRVHAVDPAK.T + Ethyl (E)
1716	F-9
XP_023882867.1 Mass: 18984 Score: 106 Expect: 1.8e-006 Matches: 11
	probable glutathione peroxidase 2 isoform X2 [Quercus suber]
	Observed	Mr(expt)	Mr(calc)	ppm	Start		End	Miss	Ions	Peptide
	1356.7915	1355.7842	1355.7085	55.8	8	-	18	1	45	K.SIYDFTVKDIR.G
	1592.8750	1591.8677	1591.8246	27.1	94	-	107	1	45	K.AEFPIFDKVEVNGK.N
	1620.9022	1619.8949	1619.8559	24.1	94	-	107	1	(33)	K.AEFPIFDKVEVNGK.N + Ethyl (E)
1277	J-16
XP_023879901.1 Mass: 27919 Score: 58 Expect: 0.11 Matches: 67
	caffeoyl-CoA O-methyltransferase [Quercus suber]
	Observed	Mr(expt)	Mr(calc)	ppm	Start		End	Miss	Ions	Peptide
	1113.6113	1112.6041	1112.6091	-4.51	127	-	136	1	46	K.AGVAHKIDFR.E
	1360.6162	1359.6089	1359.6015	5.50	2	-	14	0	19	M.ATNAEGTQNEAGR.H + Acetyl (N-term)
XP_023913878.1 Mass: 36802 Score: 48 Expect: 1.2 Matches: 68
	uncharacterized protein At5g02240-like [Quercus suber]
	Observed	Mr(expt)	Mr(calc)	ppm	Start		End	Miss	Ions	Peptide
	1333.6748	1332.6675	1332.6674	0.09	133	-	145	0	36	K.IGGADDVFVGDIR.D
XP_023913878.1	1526.8225	1525.8152	1525.8100	3.41	87	-	102	0	73	M.ADLAPSTVLVTGAGGR.T + Acetyl (N-term)	semi-trypsin (probably wrong start codon prediction) - resubmitted
	1924.0215	1923.0142	1923.0101	2.11	244	-	260	1	4	R.KAEQYLADSGVPYTIIR.A
1177	J-17
XP_023913506.1 Mass: 33259 Score: 168 Expect: 1.1e-012 Matches: 15
	soluble inorganic pyrophosphatase 6, chloroplastic [Quercus suber]
	Observed	Mr(expt)	Mr(calc)	ppm	Start		End	Miss	Ions	Peptide
	1026.5139	1025.5066	1025.5182	-11.27	76	-	84	0	30	R.VFFVENSGK.K
	1112.6168	1111.6095	1111.6138	-3.86	231	-	240	0	34	K.HFPGTLTAIR.D
	1154.6071	1153.5998	1153.6132	-11.59	76	-	85	1	46	R.VFFVENSGKK.V
	1336.6067	1335.5994	1335.5943	3.86	65	-	75	0	(32)	K.EEGQPETLDYR.V
	1364.6378	1363.6305	1363.6255	3.66	65	-	75	0	38	K.EEGQPETLDYR.V + Ethyl (E)
1244	F-12
XP_023910606.1 Mass: 27013 Score: 107 Expect: 1.4e-006 Matches: 15
	adenylate kinase 4-like [Quercus suber]
	Observed	Mr(expt)	Mr(calc)	ppm	Start		End	Miss	Ions	Peptide
	1021.6576	1020.6503	1020.5393	109	111	-	119	0	55	K.GFILDGFPR.T
	1037.6383	1036.6310	1036.6281	2.85	34	-	44	0	2	R.LILVGPPGSGK.G
	2121.1520	2120.1447	2120.1266	8.54	172	-	191	1	25	K.FAPPKVPGVDDVSGEPLIQR.K
	2121.1520	2120.1447	2120.1266	8.54	172	-	191	1	(24)	K.FAPPKVPGVDDVSGEPLIQR.K
	2121.1550	2120.1478	2120.1266	9.97	172	-	191	1	(10)	K.FAPPKVPGVDDVSGEPLIQR.K
XP_023904221.1 Mass: 29853 Score: 52 Expect: 0.41 Matches: 8
	gamma carbonic anhydrase 1, mitochondrial-like [Quercus suber]
	Observed	Mr(expt)	Mr(calc)	ppm	Start		End	Miss	Ions	Peptide
	1233.6849	1232.6777	1232.5826	77.2	33	-	41	0	40	K.YYFQEQLSR.H
1263	F-13
XP_023896843.1 Mass: 31938 Score: 166 Expect: 1.8e-012 Matches: 40
	uncharacterized protein LOC112008744 [Quercus suber]
	Observed	Mr(expt)	Mr(calc)	ppm	Start		End	Miss	Ions	Peptide
	1247.7008	1246.6935	1246.6128	64.7	133	-	142	1	14	K.VGDFEMHLKR.N + Oxidation (M)
	1391.8583	1390.8510	1390.7609	64.8	213	-	225	0	82	A.YVLVPSPAVGSFR.R	semi-trypsin
	2376.2390	2375.2317	2375.2485	-7.05	202	-	225	0	75	K.LAALEASGSNAYVLVPSPAVGSFR.R
	2404.2642	2403.2569	2403.2798	-9.53	202	-	225	0	(17)	K.LAALEASGSNAYVLVPSPAVGSFR.R + Ethyl (E)
2850	F-14
XP_023876555.1 Mass: 34347 Score: 253 Expect: 3.5e-021 Matches: 26
	cysteine synthase [Quercus suber]
	Observed	Mr(expt)	Mr(calc)	ppm	Start		End	Miss	Ions	Peptide
	1359.7985	1358.7912	1358.7194	52.8	114	-	126	0	46	R.AFGAELVLTDPAR.G
	1376.8672	1375.8599	1375.7864	53.5	293	-	304	0	51	K.LIVVIFPSFGER.Y
	1387.8289	1386.8216	1386.7507	51.1	114	-	126	0	(39)	R.AFGAELVLTDPAR.G + Ethyl (E)
	1427.8570	1426.8497	1426.7820	47.5	305	-	316	1	66	R.YLSSVLFESVKR.E
	1831.0685	1830.0612	1830.0251	19.7	11	-	26	1	48	K.DVTELIGKTPLVYLNR.V
	1859.0907	1858.0834	1858.0564	14.6	11	-	26	1	(14)	K.DVTELIGKTPLVYLNR.V + Ethyl (E)
XP_023910627.1 Mass: 33861 Score: 84 Expect: 0.00026 Matches: 13
	isoflavone reductase-like protein [Quercus suber]
	Observed	Mr(expt)	Mr(calc)	ppm	Start		End	Miss	Ions	Peptide
	1068.6874	1067.6801	1067.5876	86.6	27	-	36	0	50	K.AGHPTFALVR.E
	1445.7037	1444.6965	1444.6259	48.8	108	-	119	0	23	R.FYPSEFGNDVDR.V
	1473.7421	1472.7348	1472.6572	52.7	108	-	119	0	(7)	R.FYPSEFGNDVDR.V + Ethyl (E)
941	F-15
XP_023902957.1 Mass: 37941 Score: 316 Expect: 1.8e-027 Matches: 15
	ankyrin repeat domain-containing protein 2A-like [Quercus suber]
	Observed	Mr(expt)	Mr(calc)	ppm	Start		End	Miss	Ions	Peptide
	1293.7380	1292.7308	1292.6262	80.9	293	-	304	0	103	K.NTALHYAAGYGR.K
	1354.7683	1353.7610	1353.6928	50.4	185	-	194	1	11	R.YWNDKEVLQK.L + Ethyl (E); Trp->Kynurenin (W)
	1421.8181	1420.8108	1420.7211	63.2	293	-	305	1	22	K.NTALHYAAGYGRK.E
	1452.7727	1451.7654	1451.6867	54.2	261	-	273	0	86	R.TALHFACGYGEVK.C
	1535.8531	1534.8459	1534.7640	53.3	291	-	304	1	79	K.NKNTALHYAAGYGR.K
1068	F-16
XP_023910627.1 Mass: 33861 Score: 414 Expect: 2.8e-037 Matches: 36
	isoflavone reductase-like protein [Quercus suber]
	Observed	Mr(expt)	Mr(calc)	ppm	Start		End	Miss	Ions	Peptide
	1068.6628	1067.6556	1067.5876	63.6	27	-	36	0	96	K.AGHPTFALVR.E
	1445.6855	1444.6783	1444.6259	36.2	108	-	119	0	99	R.FYPSEFGNDVDR.V
	1473.7145	1472.7072	1472.6572	33.9	108	-	119	0	(67)	R.FYPSEFGNDVDR.V + Ethyl (E)
	1741.9262	1740.9189	1740.8934	14.6	186	-	200	1	96	K.AIFNKEEDIGTYTIK.S
	1769.9565	1768.9493	1768.9247	13.9	186	-	200	1	(74)	K.AIFNKEEDIGTYTIK.S + Ethyl (E)
	2263.0774	2262.0701	2262.0706	-0.20	108	-	127	1	14	R.FYPSEFGNDVDRVHAVDPAK.T
1731	F-17
XP_023892637.1 Mass: 22818 Score: 172 Expect: 4.4e-013 Matches: 11
	alpha-amylase/subtilisin inhibitor-like [Quercus suber]
	Observed	Mr(expt)	Mr(calc)	ppm	Start		End	Miss	Ions	Peptide
	1656.9833	1655.9760	1655.9247	31.0	190	-	204	0	63	R.LLALDGNVIPVTFER.K
	1711.8757	1710.8685	1710.8213	27.6	43	-	58	0	89	R.GVEYYINPAITDSGGR.F
	1739.9059	1738.8986	1738.8526	26.5	43	-	58	0	(11)	R.GVEYYINPAITDSGGR.F + Ethyl (E)
XP_023918791.1 Mass: 17942 Score: 170 Expect: 7e-013 Matches: 14
	putative 4-hydroxy-4-methyl-2-oxoglutarate aldolase 2 [Quercus suber]
	Observed	Mr(expt)	Mr(calc)	ppm	Start		End	Miss	Ions	Peptide
	1064.7145	1063.7072	1063.6138	87.8	134	-	143	0	22	K.HVPITIAGTR.I
	1071.7057	1070.6984	1070.6084	84.1	66	-	76	0	21	R.VLVVDGGGSLR.C
	1305.8080	1304.8007	1304.7241	58.7	24	-	34	0	60	R.ALQPIFQIYGR.R
	1461.8929	1460.8857	1460.8252	41.4	24	-	35	1	22	R.ALQPIFQIYGRR.Q
1279	J-18
XP_023885384.1 Mass: 32537 Score: 90 Expect: 7.9e-005 Matches: 18
	endo-1,3;1,4-beta-D-glucanase-like [Quercus suber]
	Observed	Mr(expt)	Mr(calc)	ppm	Start		End	Miss	Ions	Peptide
XP_023885384.1	1329.7950	1328.7877	1328.6990	66.8	257	-	268	0	46	K.IFPGVAHGWSVR.Y + Trp->Kynurenin (W)	resubmitted
XP_023885384.1	1404.8400	1403.8327	1403.7660	47.5	159	-	171	0	25	K.GYEDAKPVLTALK.S	resubmitted
	2101.0960	2100.0887	2100.0851	1.72	153	-	171	1	15	K.THNTDKGYEDAKPVLTALK.S
1180	F-19
XP_023913506.1 Mass: 33259 Score: 134 Expect: 2.8e-009 Matches: 60
	soluble inorganic pyrophosphatase 6, chloroplastic [Quercus suber]
	Observed	Mr(expt)	Mr(calc)	ppm	Start		End	Miss	Ions	Peptide
	1112.7285	1111.7212	1111.6138	96.6	231	-	240	0	21	K.HFPGTLTAIR.D
	1154.7202	1153.7129	1153.6132	86.5	76	-	85	1	24	R.VFFVENSGKK.V
	2421.1670	2420.1597	2420.1859	-10.83	56	-	75	1	44	A.IYNPEVQIKEEGQPETLDYR.V	semi-trypsin
	2730.2320	2729.2247	2729.2780	-19.53	158	-	183	0	48	K.LANAEVEGAFGDNDPVDVVEIGESQR.K
	2758.2461	2757.2388	2757.3093	-25.57	158	-	183	0	(18)	K.LANAEVEGAFGDNDPVDVVEIGESQR.K + Ethyl (E)
1245	F-20
XP_023904221.1 Mass: 29853 Score: 82 Expect: 0.00043 Matches: 14													gi|255538692|ref|XP_002510411.1| Protein yrdA, putative [Ricinus communis]
	gamma carbonic anhydrase 1, mitochondrial-like [Quercus suber]												Score = 248 bits (632), Expect = 4e-80
	Observed	Mr(expt)	Mr(calc)	ppm	Start		End	Miss	Ions	Peptide			Identities = 119/125 (95%), Positives = 124/125 (99%), Gaps = 0/125 (0%)
	1233.6843	1232.6771	1232.5826	76.7	33	-	41	0	42	K.YYFQEQLSR.H
	1693.8890	1692.8817	1692.8260	32.9	29	-	41	1	15	R.FQGKYYFQEQLSR.H
	1801.9476	1800.9404	1800.9370	1.85	58	-	75	0	20	K.DAFVAPSASIIGDVQVGR.G
1220	F-21
XP_023888251.1 Mass: 29210 Score: 162 Expect: 4.4e-012 Matches: 23													gi|359480551|ref|XP_002279650.2| PREDICTED: mitochondrial outer membrane protein porin of 36 kDa-like
	mitochondrial outer membrane protein porin 2-like [Quercus suber]												Score = 337 bits (863), Expect = 6e-114
	Observed	Mr(expt)	Mr(calc)	ppm	Start		End	Miss	Ions	Peptide			Identities = 165/195 (85%), Positives = 180/195 (92%), Gaps = 0/195 (0%)
	1097.6883	1096.6811	1096.5917	81.5	62	-	70	1	2	K.YKNAIFDVK.V
	1428.7781	1427.7708	1427.7045	46.4	48	-	61	1	16	K.KGGFSTGDVAAQYK.Y
	1473.8153	1472.8080	1472.7412	45.4	184	-	195	1	81	K.ASYVHHLDEFKK.S
	1501.8401	1500.8328	1500.7725	40.2	184	-	195	1	(25)	K.ASYVHHLDEFKK.S + Ethyl (E)
2849	F-22
XP_023906047.1 Mass: 35645 Score: 139 Expect: 8.9e-010 Matches: 17
	cysteine synthase-like isoform X1 [Quercus suber]
	Observed	Mr(expt)	Mr(calc)	ppm	Start		End	Miss	Ions	Peptide
	1299.7920	1298.7847	1298.6870	75.2	316	-	326	0	48	R.YLSSVLFESVR.R
	1376.8784	1375.8711	1375.7864	61.6	304	-	315	0	36	K.LIVVIFPSFGER.Y
	1455.8726	1454.8653	1454.7881	53.0	316	-	327	1	22	R.YLSSVLFESVRR.E
XP_023922923.1	1114.7427	1113.7354	1113.6295	95.1	171	-	181	0	44	K.IQGIGAGFVPR.N
1022	F-23
XP_023914015.1 Mass: 41807 Score: 368 Expect: 1.1e-032 Matches: 61
	enoyl-[acyl-carrier-protein] reductase [NADH] 1, chloroplastic-like [Quercus suber]
	Observed	Mr(expt)	Mr(calc)	ppm	Start		End	Miss	Ions	Peptide
	1027.6827	1026.6755	1026.5822	90.9	303	-	312	0	40	R.VNTISAGPLR.S
	1367.8771	1366.8698	1366.7973	53.1	81	-	92	0	84	E.YKPLPGLPVDLR.G	semi-trypsin
	1567.9390	1566.9317	1566.8770	34.9	79	-	92	0	25	A.AEYKPLPGLPVDLR.G	semi-trypsin
	1705.9219	1704.9146	1704.8682	27.2	282	-	297	0	49	K.AALESDTQVLAFEAGR.K + Ethyl (E)
	1805.9760	1804.9687	1804.9319	20.4	282	-	298	1	60	K.AALESDTQVLAFEAGRK.H
	1834.0068	1832.9996	1832.9632	19.8	282	-	298	1	(6)	K.AALESDTQVLAFEAGRK.H + Ethyl (E)
	1882.0742	1881.0669	1881.0360	16.5	75	-	92	0	70	A.VSGAAEYKPLPGLPVDLR.G	semi-trypsin
	2646.2576	2645.2503	2645.2973	-17.76	160	-	182	2	52	K.VYPLDAVYDNPEDVPEDVKANKR.Y
1102	F-24
XP_023911743.1 Mass: 29600 Score: 169 Expect: 8.9e-013 Matches: 17
	mitochondrial outer membrane protein porin of 34 kDa [Quercus suber]
	Observed	Mr(expt)	Mr(calc)	ppm	Start		End	Miss	Ions	Peptide
	1352.7909	1351.7836	1351.6983	63.1	249	-	260	0	41	K.SLFTISGEVDTR.A + Ethyl (E)
	1365.8107	1364.8034	1364.7201	61.0	92	-	102	1	31	K.TIFSFRVPDQR.S
	1439.8531	1438.8459	1438.7681	54.1	237	-	248	0	47	K.ASALIQHEWRPK.S + Trp->Kynurenin (W)
	1467.8639	1466.8566	1466.7994	39.0	237	-	248	0	(10)	K.ASALIQHEWRPK.S + Ethyl (E); Trp->Kynurenin (W)
	1575.9386	1574.9313	1574.8668	41.0	48	-	61	1	23	K.KGELFLADVNTQLK.N
2867	G-1
CAB90683.1 Mass: 12659 Score: 55 Expect: 0.24 Matches: 9
	heat shock protein 17a.2, partial [Quercus suber]
	Observed	Mr(expt)	Mr(calc)	ppm	Start		End	Miss	Ions	Peptide
	1671.9140	1670.9067	1670.8475	35.4	57	-	71	0	42	K.VEVEDGNVLQISGER.S + Ethyl (E)
	1699.9435	1698.9362	1698.8788	33.8	57	-	71	0	(1)	K.VEVEDGNVLQISGER.S + 2 Ethyl (E)
2023	G-2
XP_023889933.1 Mass: 16631 Score: 40 Expect: 7.9 Matches: 4													gi|255566183|ref|XP_002524079.1| Phosphatidylglycerol/phosphatidylinositol transfer protein precursor,
	putative phosphatidylglycerol/phosphatidylinositol transfer protein DDB_G0282179, partial [Quercus suber]												Score = 221 bits (564), Expect = 5e-71
	Observed	Mr(expt)	Mr(calc)	ppm	Start		End	Miss	Ions	Peptide			Identities = 103/129 (80%), Positives = 115/129 (89%), Gaps = 0/129 (0%)
	1399.8710	1398.8637	1398.7871	54.8	39	-	51	0	35	K.VSGVEIVPYPIAR.G
1184	G-3
XP_023879901.1 Mass: 27919 Score: 47 Expect: 1.5 Matches: 10													gi|408354595|gb|AFU54611.1| caffeoyl-CoA O-methyltransferase [Pyrus x bretschneideri]
	caffeoyl-CoA O-methyltransferase [Quercus suber]												Score = 258 bits (658), Expect = 4e-83
	Observed	Mr(expt)	Mr(calc)	ppm	Start		End	Miss	Ions	Peptide			Identities = 120/129 (93%), Positives = 128/129 (99%), Gaps = 0/129 (0%)
	1459.8326	1458.8254	1458.7507	51.2	211	-	221	1	32	R.YYRDFVLELNK.A
1163	G-4
XP_023879941.1 Mass: 31465 Score: 144 Expect: 2.8e-010 Matches: 8													gi|413924832|gb|AFW64764.1| grancalcin [Zea mays]
	probable calcium-binding protein CML50 [Quercus suber]												Score = 314 bits (805), Expect = 3e-103
	Observed	Mr(expt)	Mr(calc)	ppm	Start		End	Miss	Ions	Peptide			Identities = 153/182 (84%), Positives = 169/182 (93%), Gaps = 0/182 (0%)
	1373.7642	1372.7569	1372.6623	68.9	144	-	155	0	87	R.ALSSYDQSFSLR.T
	1770.9128	1769.9056	1769.8631	24.0	156	-	170	0	13	R.TVHLLMNHFTNSNAR.R + Oxidation (M)
	1872.9700	1871.9627	1871.9225	21.5	127	-	143	1	35	K.IADQDGSGLIDDKELQR.A
1116	G-5
XP_023911743.1 Mass: 29600 Score: 358 Expect: 1.1e-031 Matches: 29
	mitochondrial outer membrane protein porin of 34 kDa [Quercus suber]
	Observed	Mr(expt)	Mr(calc)	ppm	Start		End	Miss	Ions	Peptide
	1148.7156	1147.7083	1147.6237	73.7	4	-	14	1	33	K.GPGLYSEIGKK.T
	1324.7560	1323.7487	1323.6671	61.7	249	-	260	0	52	K.SLFTISGEVDTR.A
	1352.7821	1351.7748	1351.6983	56.6	249	-	260	0	(44)	K.SLFTISGEVDTR.A + Ethyl (E)
	1365.7983	1364.7911	1364.7201	52.0	92	-	102	1	45	K.TIFSFRVPDQR.S
	1439.8468	1438.8395	1438.7681	49.7	237	-	248	0	62	K.ASALIQHEWRPK.S + Trp->Kynurenin (W)
	1467.8666	1466.8593	1466.7994	40.9	237	-	248	0	(49)	K.ASALIQHEWRPK.S + Ethyl (E); Trp->Kynurenin (W)
	1575.9232	1574.9159	1574.8668	31.2	48	-	61	1	103	K.KGELFLADVNTQLK.N
	1603.9487	1602.9415	1602.8981	27.1	48	-	61	1	(28)	K.KGELFLADVNTQLK.N + Ethyl (E)
	1893.9617	1892.9544	1892.9268	14.6	179	-	195	0	4	K.GDTLNASYYHTVNPLTK.T
986	G-6
XP_023922285.1 Mass: 17371 Score: 126 Expect: 1.8e-008 Matches: 17
	2-methylene-furan-3-one reductase-like [Quercus suber]
	Observed	Mr(expt)	Mr(calc)	ppm	Start		End	Miss	Ions	Peptide
	1401.7402	1400.7330	1400.6572	54.1	140	-	151	0	72	K.TVEAFSYLDSNR.A
	1429.7714	1428.7641	1428.6885	52.9	140	-	151	0	(49)	K.TVEAFSYLDSNR.A + Ethyl (E)
	1758.9005	1757.8932	1757.8584	19.8	140	-	155	1	6	K.TVEAFSYLDSNRATGK.V
FR625646.1	1484.7703	1483.7630	1483.6944	46.3	11	-	23	0	40	K.FDVVYDAVGQTDR.A
FN762577.1	1574.7974	1573.7901	1573.7260	40.7	119	-	132	0	84	K.SYGSLAEYTAVEER.L
	1602.8258	1601.8185	1601.7573	38.2	119	-	132	0	(68)	K.SYGSLAEYTAVEER.L + Ethyl (E)
XP_023904734.1 Mass: 37951 Score: 67 Expect: 0.015 Matches: 10
	perakine reductase-like isoform X1 [Quercus suber]
	Observed	Mr(expt)	Mr(calc)	ppm	Start		End	Miss	Ions	Peptide
	1444.8859	1443.8786	1443.8085	48.5	200	-	213	0	47	R.ELGIGLVAYSPLGR.G	this peptide was considered coming from the same protein. I didn't find similarities
1023	G-7
XP_023914015.1 Mass: 41807 Score: 383 Expect: 3.5e-034 Matches: 67
	enoyl-[acyl-carrier-protein] reductase [NADH] 1, chloroplastic-like [Quercus suber]
	Observed	Mr(expt)	Mr(calc)	ppm	Start		End	Miss	Ions	Peptide
	1027.6457	1026.6385	1026.5822	54.8	303	-	312	0	45	R.VNTISAGPLR.S
	1367.8478	1366.8405	1366.7973	31.6	81	-	92	0	77	E.YKPLPGLPVDLR.G	semi-trypsin
	1567.9180	1566.9107	1566.8770	21.5	79	-	92	0	51	A.AEYKPLPGLPVDLR.G	semi-trypsin
	1705.9049	1704.8976	1704.8682	17.2	282	-	297	0	77	K.AALESDTQVLAFEAGR.K + Ethyl (E)
	1805.9645	1804.9572	1804.9319	14.0	282	-	298	1	82	K.AALESDTQVLAFEAGRK.H
	1833.9907	1832.9834	1832.9632	11.0	282	-	298	1	(24)	K.AALESDTQVLAFEAGRK.H + Ethyl (E)
	1882.0630	1881.0557	1881.0360	10.5	75	-	92	0	(59)	A.VSGAAEYKPLPGLPVDLR.G	semi-trypsin
	1910.0936	1909.0864	1909.0673	9.99	75	-	92	0	(49)	A.VSGAAEYKPLPGLPVDLR.G + Ethyl (E)	semi-trypsin
	1924.0757	1923.0684	1923.0465	11.4	75	-	92	0	64	A.VSGAAEYKPLPGLPVDLR.G + Acetyl (N-term)	semi-trypsin
942	J-24
1745	G-9
XP_023882185.1 Mass: 22000 Score: 53 Expect: 0.36 Matches: 11													gi|356539616|ref|XP_003538292.1| PREDICTED: peptidyl-prolyl cis-trans isomerase CYP19-4-like isoform
	peptidyl-prolyl cis-trans isomerase CYP20-1 [Quercus suber]												Score = 283 bits (723), Expect = 4e-94
	Observed	Mr(expt)	Mr(calc)	ppm	Start		End	Miss	Ions	Peptide			Identities = 150/166 (90%), Positives = 155/166 (93%), Gaps = 0/166 (0%)
	1507.8672	1506.8599	1506.7831	51.0	37	-	50	0	42	K.VYFDVEIGGKPAGR.I
2030	K-2
XP_023913757.1 Mass: 19726 Score: 143 Expect: 3.5e-010 Matches: 15
	ribulose bisphosphate carboxylase small chain clone 512-like [Quercus suber]
	Observed	Mr(expt)	Mr(calc)	ppm	Start		End	Miss	Ions	Peptide
	997.5080	996.5007	996.5029	-2.14	140	-	147	0	49	K.TYPNAYIR.L
	1125.6044	1124.5971	1124.5978	-0.64	139	-	147	1	62	R.KTYPNAYIR.L
1175	G-11
XP_023913506.1 Mass: 33259 Score: 89 Expect: 9.5e-005 Matches: 47
	soluble inorganic pyrophosphatase 6, chloroplastic [Quercus suber]
	Observed	Mr(expt)	Mr(calc)	ppm	Start		End	Miss	Ions	Peptide
	1112.7246	1111.7173	1111.6138	93.1	231	-	240	0	14	K.HFPGTLTAIR.D
	1154.7200	1153.7127	1153.6132	86.3	76	-	85	1	35	R.VFFVENSGKK.V
	2421.1711	2420.1639	2420.1859	-9.12	56	-	75	1	21	A.IYNPEVQIKEEGQPETLDYR.V	semi-trypsin
	2449.1919	2448.1846	2448.2172	-13.32	56	-	75	1	(1)	A.IYNPEVQIKEEGQPETLDYR.V + Ethyl (E)
	2730.2275	2729.2203	2729.2780	-21.17	158	-	183	0	22	K.LANAEVEGAFGDNDPVDVVEIGESQR.K
	2758.2583	2757.2510	2757.3093	-21.14	158	-	183	0	(21)	K.LANAEVEGAFGDNDPVDVVEIGESQR.K + Ethyl (E)
1153	G-12
XP_023921413.1 Mass: 28366 Score: 49 Expect: 0.93 Matches: 6
	probable protein phosphatase 2C 39 isoform X2 [Quercus suber]
	Observed	Mr(expt)	Mr(calc)	ppm	Start		End	Miss	Ions	Peptide
	1348.7644	1347.7571	1347.6572	74.2	150	-	162	0	40	R.GGFVSNFPGDVPR.V
1115	G-13
XP_023911743.1 Mass: 29600 Score: 308 Expect: 1.1e-026 Matches: 25
	mitochondrial outer membrane protein porin of 34 kDa [Quercus suber]
	Observed	Mr(expt)	Mr(calc)	ppm	Start		End	Miss	Ions	Peptide
	1148.6985	1147.6912	1147.6237	58.8	4	-	14	1	22	K.GPGLYSEIGKK.T
	1352.7629	1351.7557	1351.6983	42.4	249	-	260	0	33	K.SLFTISGEVDTR.A + Ethyl (E)
	1365.7841	1364.7768	1364.7201	41.5	92	-	102	1	44	K.TIFSFRVPDQR.S
	1439.8329	1438.8256	1438.7681	40.0	237	-	248	0	57	K.ASALIQHEWRPK.S + Trp->Kynurenin (W)
	1467.8524	1466.8451	1466.7994	31.2	237	-	248	0	(45)	K.ASALIQHEWRPK.S + Ethyl (E); Trp->Kynurenin (W)
	1575.9156	1574.9084	1574.8668	26.4	48	-	61	1	96	K.KGELFLADVNTQLK.N
1017	G-14
XP_023879788.1 Mass: 37168 Score: 155 Expect: 2.2e-011 Matches: 13
	malate dehydrogenase, mitochondrial [Quercus suber]
	Observed	Mr(expt)	Mr(calc)	ppm	Start		End	Miss	Ions	Peptide
	1219.7018	1218.6945	1218.6972	-2.25	181	-	191	0	42	R.LFGVTTLDVVR.A
	1375.7968	1374.7895	1374.7984	-6.46	180	-	191	1	5	K.RLFGVTTLDVVR.A
	1576.9048	1575.8975	1575.8984	-0.59	104	-	119	0	95	K.ALEGADVVIIPAGVPR.K
	1604.9349	1603.9277	1603.9297	-1.29	104	-	119	0	(27)	K.ALEGADVVIIPAGVPR.K + Ethyl (E)
	2270.1797	2269.1724	2269.1703	0.95	68	-	89	0	4	K.LSLYDIAGTPGVAADVSHINTR.S
XP_023894394.1 Mass: 38450 Score: 96 Expect: 2e-005 Matches: 16
	probable aldo-keto reductase 2 [Quercus suber]
	Observed	Mr(expt)	Mr(calc)	ppm	Start		End	Miss	Ions	Peptide
	1444.8167	1443.8094	1443.8085	0.57	198	-	211	0	82	R.ELGIGIVAYSPLGR.G
1025	G-15
XP_023914015.1 Mass: 41807 Score: 525 Expect: 2.2e-048 Matches: 65
	enoyl-[acyl-carrier-protein] reductase [NADH] 1, chloroplastic-like [Quercus suber]
	Observed	Mr(expt)	Mr(calc)	ppm	Start		End	Miss	Ions	Peptide
	1027.6609	1026.6536	1026.5822	69.6	303	-	312	0	49	R.VNTISAGPLR.S
	1367.8612	1366.8539	1366.7973	41.5	81	-	92	0	92	E.YKPLPGLPVDLR.G	semi-trypsin
	1705.9138	1704.9065	1704.8682	22.5	282	-	297	0	93	K.AALESDTQVLAFEAGR.K + Ethyl (E)
	1805.9709	1804.9637	1804.9319	17.6	282	-	298	1	76	K.AALESDTQVLAFEAGRK.H
	1834.0013	1832.9941	1832.9632	16.8	282	-	298	1	(42)	K.AALESDTQVLAFEAGRK.H + Ethyl (E)
	1882.0671	1881.0599	1881.0360	12.7	75	-	92	0	114	A.VSGAAEYKPLPGLPVDLR.G	semi-trypsin
	1910.0991	1909.0918	1909.0673	12.9	75	-	92	0	(86)	A.VSGAAEYKPLPGLPVDLR.G + Ethyl (E)	semi-trypsin
	2067.1733	2066.1661	2066.1524	6.61	75	-	94	1	25	A.VSGAAEYKPLPGLPVDLRGK.R	semi-trypsin
	2646.2761	2645.2688	2645.2973	-10.75	160	-	182	2	91	K.VYPLDAVYDNPEDVPEDVKANKR.Y
949	G-16
XP_023913556.1 Mass: 37680 Score: 43 Expect: 3.3 Matches: 7
	adenosine kinase 2 [Quercus suber]
	Observed	Mr(expt)	Mr(calc)	ppm	Start		End	Miss	Ions	Peptide
	1335.6242	1334.6169	1334.6765	-44.66	318	-	329	0	43	R.AGCYAANVIIQR.S
XP_023881864.1 Mass: 38791 Score: 36 Expect: 16 Matches: 4
	fructose-bisphosphate aldolase 6, cytosolic [Quercus suber]
	Observed	Mr(expt)	Mr(calc)	ppm	Start		End	Miss	Ions	Peptide
	2065.0559	2064.0486	2064.0599	-5.48	149	-	168	0	37	K.IGPTEPSQLAINENANGLAR.Y
2043	G-17
XP_023892871.1 Mass: 15152 Score: 104 Expect: 2.8e-006 Matches: 17
	thioredoxin-like protein Clot [Quercus suber]
	Observed	Mr(expt)	Mr(calc)	ppm	Start		End	Miss	Ions	Peptide
	1122.6132	1121.6059	1121.5101	85.4	105	-	113	0	29	R.WENDTIQGR.L + Trp->Kynurenin (W)
	1150.6553	1149.6480	1149.5414	92.7	105	-	113	0	(28)	R.WENDTIQGR.L + Ethyl (E); Trp->Kynurenin (W)
	1208.7123	1207.7050	1207.6098	78.8	73	-	82	0	20	R.AFVGDRPTWR.N + Trp->Kynurenin (W)
	1236.7345	1235.7272	1235.6047	99.1	73	-	82	0	(9)	R.AFVGDRPTWR.N + Dioxidation (W)
	1400.8595	1399.8522	1399.7671	60.8	60	-	72	1	22	K.KLETGADDVALLR.A
1769	G-18
XP_023892180.1 Mass: 18342 Score: 252 Expect: 4.4e-021 Matches: 22
	peptidyl-prolyl cis-trans isomerase isoform X2 [Quercus suber]
	Observed	Mr(expt)	Mr(calc)	ppm	Start		End	Miss	Ions	Peptide
	1097.6641	1096.6568	1096.5553	92.5	91	-	99	1	32	K.FADENFVKK.H
	1125.6930	1124.6857	1124.5866	88.1	91	-	99	1	(24)	K.FADENFVKK.H + Ethyl (E)
	1420.8236	1419.8163	1419.7432	51.5	21	-	32	0	71	R.IVMELYADVVPR.T + Oxidation (M)
	1511.7975	1510.7902	1510.7239	43.9	7	-	20	0	73	K.VFFDMTIGGQPAGR.I + Oxidation (M)
	2051.0140	2050.0067	2049.9942	6.10	2	-	20	1	33	M.ASNPKVFFDMTIGGQPAGR.I + Oxidation (M); Acetyl (Protein N-term)
1247	G-19
XP_023899196.1 Mass: 29694 Score: 213 Expect: 3.5e-017 Matches: 20
	gamma carbonic anhydrase 1, mitochondrial [Quercus suber]
	Observed	Mr(expt)	Mr(calc)	ppm	Start		End	Miss	Ions	Peptide
	1229.7100	1228.7027	1228.6604	34.4	7	-	16	0	50	K.AIYTVGFWIR.E + Trp->Kynurenin (W)
	1257.7063	1256.6990	1256.6554	34.8	7	-	16	0	(25)	K.AIYTVGFWIR.E + Dioxidation (W)
	1645.8290	1644.8217	1644.7896	19.5	29	-	41	0	85	R.LQGNYYFQEQLSR.H
	1673.8690	1672.8617	1672.8209	24.4	29	-	41	0	(55)	R.LQGNYYFQEQLSR.H + Ethyl (E)
	1787.9530	1786.9457	1786.9214	13.6	58	-	75	0	38	K.DAFVAPSASVIGDVQVGR.G
	1867.9427	1866.9355	1867.0468	-59.63	175	-	191	2	0	R.IPAGEVWGGNPAKFLRK.L + Ethyl (E)
XP_023893302.1 Mass: 27086 Score: 139 Expect: 8.9e-010 Matches: 51
	glutathione S-transferase L3-like [Quercus suber]
	Observed	Mr(expt)	Mr(calc)	ppm	Start		End	Miss	Ions	Peptide
	1229.7100	1228.7027	1228.6088	76.4	19	-	29	0	5	S.EPPPLFDGTTR.L
	1470.7779	1469.7707	1469.7337	25.2	30	-	41	0	30	R.LYISLSCPYAQR.T
	1701.9711	1700.9638	1700.9362	16.2	57	-	70	0	16	K.VVPINLQNRPAWYK.E + Trp->Kynurenin (W)
	2378.1860	2377.1787	2377.1802	-0.60	8	-	29	0	55	N.EQLPPPLDATSEPPPLFDGTTR.L	semi-trypsin
	2947.4350	2946.4277	2946.4611	-11.32	2	-	29	0	40	M.AAATVNEQLPPPLDATSEPPPLFDGTTR.L + Acetyl (Protein N-term)
1093	G-21
XP_023910627.1 Mass: 33861 Score: 96 Expect: 1.7e-005 Matches: 10
	isoflavone reductase-like protein [Quercus suber]
	Observed	Mr(expt)	Mr(calc)	ppm	Start		End	Miss	Ions	Peptide
	1068.7225	1067.7153	1067.5876	120	27	-	36	0	52	K.AGHPTFALVR.E
	1445.7258	1444.7186	1444.6259	64.1	108	-	119	0	44	R.FYPSEFGNDVDR.V
	1473.7552	1472.7480	1472.6572	61.6	108	-	119	0	(13)	R.FYPSEFGNDVDR.V + Ethyl (E)
1038	G-22
XP_023899491.1 Mass: 36225 Score: 276 Expect: 1.8e-023 Matches: 44
	annexin D1 [Quercus suber]
	Observed	Mr(expt)	Mr(calc)	ppm	Start		End	Miss	Ions	Peptide
	1021.7419	1020.7346	1020.6444	88.4	33	-	41	0	19	K.LIISILGHR.N
	1285.6882	1284.6810	1284.5986	64.1	242	-	251	0	47	R.SEEYFENVLR.L
	1313.7168	1312.7095	1312.6299	60.7	242	-	251	0	(47)	R.SEEYFENVLR.L + Ethyl (E)
	1341.7511	1340.7438	1340.6612	61.6	242	-	251	0	(39)	R.SEEYFENVLR.L + 2 Ethyl (E)
	1399.8510	1398.8437	1398.7507	66.5	76	-	87	0	23	R.AVLLWALEPAER.D + Dioxidation (W)
	1473.7806	1472.7734	1472.7259	32.2	64	-	75	1	43	K.ALDKELTHDFER.A
	1760.9465	1759.9393	1759.8992	22.8	219	-	233	1	36	K.DLEADPKDEFLSILR.A
1061	G-23
FN735699.1 Mass: 19296 Score: 121 Expect: 6.9e-007 Matches: 14 Frame: 2													gi|255547195|ref|XP_002514655.1| glycine-rich RNA-binding protein, putative [Ricinus communis]
	FN735699 WZOAQPAC Quercus petraea cDNA clone WZ0AQPAC2YJ16FM1, mRNA sequence												Score = 248 bits (632), Expect = 3e-79
	Observed	Mr(expt)	Mr(calc)	ppm	Start		End	Miss	Ions	Peptide			Identities = 128/169 (76%), Positives = 141/169 (83%), Gaps = 7/169 (4%)
	922.5990	921.5917	921.4556	148	84	-	91	0	33	K.YGEVVEAR.I
	1093.6914	1092.6841	1092.5676	107	132	-	140	1	17	R.VRVNYATDR.A
	1727.9395	1726.9322	1726.8778	31.5	63	-	78	0	52	K.LFIGGLSYGTDEQSLK.E
980	K-6
1845	H-1
XP_023917014.1 Mass: 17402 Score: 253 Expect: 3.5e-021 Matches: 26
	major allergen Pru ar 1-like [Quercus suber]
	Observed	Mr(expt)	Mr(calc)	ppm	Start		End	Miss	Ions	Peptide
	1113.6544	1112.6471	1112.5502	87.1	57	-	66	0	44	K.ITFGEGSQFK.Y
	1241.7419	1240.7347	1240.6452	72.1	56	-	66	1	52	K.KITFGEGSQFK.Y
	1560.8291	1559.8218	1559.7620	38.4	147	-	160	0	97	K.AIEAYLLAHPDAYN.-
	1588.8549	1587.8476	1587.7933	34.2	147	-	160	0	(59)	K.AIEAYLLAHPDAYN.- + Ethyl (E)
AFF59689.1	1838.9395	1837.9322	1837.8846	25.9	2	-	18	0	75	M.GVFTYESENTSAIPPAR.L	semi-trypsin
	1866.9617	1865.9544	1865.9159	20.6	2	-	18	0	(70)	M.GVFTYESENTSAIPPAR.L + Ethyl (E)	semi-trypsin
	1894.9891	1893.9819	1893.9472	18.3	2	-	18	0	(33)	M.GVFTYESENTSAIPPAR.L + 2 Ethyl (E)	semi-trypsin
1708	H-2
XP_023895699.1 Mass: 21872 Score: 157 Expect: 1.4e-011 Matches: 11
	peroxiredoxin-2F, mitochondrial isoform X2 [Quercus suber]
	Observed	Mr(expt)	Mr(calc)	ppm	Start		End	Miss	Ions	Peptide
	1012.6711	1011.6639	1011.5713	91.5	153	-	162	0	41	K.DLSAALLGPR.S
	1747.8071	1746.7999	1746.7526	27.1	132	-	146	0	97	K.DAIEFYGDFDGSFHK.S
	1775.8369	1774.8296	1774.7839	25.8	132	-	146	0	(36)	K.DAIEFYGDFDGSFHK.S + Ethyl (E)
XP_023883669.1 Mass: 19108 Score: 115 Expect: 2.2e-007 Matches: 12
	glycine-rich protein 2-like [Quercus suber]
	Observed	Mr(expt)	Mr(calc)	ppm	Start		End	Miss	Ions	Peptide
	1582.8513	1581.8440	1581.7747	43.8	65	-	80	0	81	K.AVDVTGPNEGPVQGSR.G
	2067.9666	2066.9593	2066.9392	9.69	44	-	62	0	22	R.SLGEGETVEYQIESGNDGR.T + Ethyl (E)
	2095.9927	2094.9854	2094.9705	7.10	44	-	62	0	(13)	R.SLGEGETVEYQIESGNDGR.T + 2 Ethyl (E)
2862	H-3
XP_023893302.1 Mass: 27086 Score: 298 Expect: 1.1e-025 Matches: 60
	glutathione S-transferase L3-like [Quercus suber]
	Observed	Mr(expt)	Mr(calc)	ppm	Start		End	Miss	Ions	Peptide
	1154.7290	1153.7217	1153.6131	94.1	225	-	233	1	37	K.ELVEFYKAR.F
	1470.8242	1469.8169	1469.7337	56.7	30	-	41	0	65	R.LYISLSCPYAQR.T
	1488.8121	1487.8049	1487.7256	53.3	16	-	29	0	28	D.ATSEPPPLFDGTTR.L	semi-trypsin
	1579.8600	1578.8527	1578.7930	37.9	98	-	111	0	36	K.YIDSNFEGPSLLPK.D
	1702.0024	1700.9952	1700.9362	34.7	57	-	70	0	30	K.VVPINLQNRPAWYK.E + Trp->Kynurenin (W)
	1729.9948	1728.9875	1728.9311	32.6	57	-	70	0	(22)	K.VVPINLQNRPAWYK.E + Dioxidation (W)
	2378.1663	2377.1590	2377.1802	-8.91	8	-	29	0	77	N.EQLPPPLDATSEPPPLFDGTTR.L	semi-trypsin
	2947.3760	2946.3687	2946.4611	-31.35	2	-	29	0	33	M.AAATVNEQLPPPLDATSEPPPLFDGTTR.L + Acetyl (Protein N-term)
1201	H-4
XP_023928050.1 Mass: 29562 Score: 172 Expect: 4.4e-013 Matches: 19
	mitochondrial outer membrane protein porin of 36 kDa [Quercus suber]
	Observed	Mr(expt)	Mr(calc)	ppm	Start		End	Miss	Ions	Peptide
	1322.8130	1321.8057	1321.7030	77.7	92	-	102	0	46	K.TIFSFIVPDQR.S
	1352.8107	1351.8034	1351.6983	77.7	249	-	260	0	8	K.SLFTISGEVDTR.A + Ethyl (E)
	1439.8657	1438.8584	1438.7681	62.8	237	-	248	0	39	R.ASALIQHEWRPK.S + Trp->Kynurenin (W)
	1467.8752	1466.8680	1466.7630	71.6	237	-	248	0	(30)	R.ASALIQHEWRPK.S + Dioxidation (W)
	1548.9280	1547.9207	1547.8559	41.9	48	-	61	1	53	K.KGELFLADVSTQLK.N
	1548.9296	1547.9223	1547.8559	42.9	48	-	61	1	(1)	K.KGELFLADVSTQLK.N
1106	H-5
XP_023910627.1 Mass: 33861 Score: 103 Expect: 3.5e-006 Matches: 10
	isoflavone reductase-like protein [Quercus suber]
	Observed	Mr(expt)	Mr(calc)	ppm	Start		End	Miss	Ions	Peptide
	1068.7075	1067.7002	1067.5876	105	27	-	36	0	53	K.AGHPTFALVR.E
	1445.7181	1444.7109	1444.6259	58.8	108	-	119	0	39	R.FYPSEFGNDVDR.V
	1473.7471	1472.7398	1472.6572	56.1	108	-	119	0	(30)	R.FYPSEFGNDVDR.V + Ethyl (E)
FN743190.1 Mass: 24298 Score: 159 Expect: 1.1e-010 Matches: 29 Frame: 1											gi|429326384|gb|AFZ78532.1| annexin [Populus tomentosa]
	FN743190 WZOAQPAG Quercus petraea cDNA clone WZ0AQPAG5YO12CM1, mRNA sequence										Score = 356 bits (914), Expect = 7e-121
	Observed	Mr(expt)	Mr(calc)	ppm	Start		End	Miss	Ions	Peptide	Identities = 174/209 (83%), Positives = 195/209 (93%), Gaps = 0/209 (0%)
	1002.6640	1001.6567	1001.5294	127	173	-	179	1	7	R.IKEEYHR.R + Ethyl (E)
	1059.6764	1058.6691	1058.5509	112	8	-	16	0	31	R.SSHDLFVVR.Q
	1144.8120	1143.8047	1143.7016	90.2	42	-	51	0	34	K.LLVPLVTSFR.Y
	1725.8265	1724.8193	1724.7642	31.9	26	-	40	0	21	R.SLEEDVAYHTSGDFR.K
1088	H-6
XP_023876555.1 Mass: 34347 Score: 253 Expect: 3.5e-021 Matches: 29
	cysteine synthase [Quercus suber]
	Observed	Mr(expt)	Mr(calc)	ppm	Start		End	Miss	Ions	Peptide
	1359.8159	1358.8086	1358.7194	65.7	114	-	126	0	68	R.AFGAELVLTDPAR.G
	1376.8816	1375.8743	1375.7864	63.9	293	-	304	0	44	K.LIVVIFPSFGER.Y
	1387.8464	1386.8392	1386.7507	63.8	114	-	126	0	(49)	R.AFGAELVLTDPAR.G + Ethyl (E)
	1427.8720	1426.8647	1426.7820	58.0	305	-	316	1	57	R.YLSSVLFESVKR.E
	1831.0770	1830.0697	1830.0251	24.4	11	-	26	1	(12)	K.DVTELIGKTPLVYLNR.V
	1831.0780	1830.0707	1830.0251	24.9	11	-	26	1	15	K.DVTELIGKTPLVYLNR.V
	1944.9890	1943.9817	1943.9741	3.93	142	-	158	0	28	K.TPNAYILQQFENPANPK.V
1045	H-7
XP_023928101.1 Mass: 31706 Score: 94 Expect: 3e-005 Matches: 12
	protein SRC2 [Quercus suber]
	Observed	Mr(expt)	Mr(calc)	ppm	Start		End	Miss	Ions	Peptide
	1581.8043	1580.7970	1580.7259	45.0	140	-	154	0	38	R.APDPYYAPPYGAGSR.S
	1900.9435	1899.9362	1899.8904	24.1	138	-	154	1	40	R.YRAPDPYYAPPYGAGSR.S
953	H-8
XP_023923522.1 Mass: 39826 Score: 126 Expect: 1.8e-008 Matches: 67
	probable protein disulfide-isomerase A6 isoform X2 [Quercus suber]
	Observed	Mr(expt)	Mr(calc)	ppm	Start		End	Miss	Ions	Peptide
	1068.5037	1067.4964	1067.5652	-64.42	213	-	222	0	29	K.YGVSGFPTLK.F
	1265.5615	1264.5542	1264.6047	-39.93	322	-	332	1	61	K.GADYAKNEIER.I
	1880.8928	1879.8855	1879.9163	-16.38	120	-	137	0	12	R.TTEALAEFVNTEGGTNVK.I
	1908.9329	1907.9256	1907.9476	-11.56	120	-	137	0	(7)	R.TTEALAEFVNTEGGTNVK.I + Ethyl (E)
	2249.0989	2248.0916	2248.0859	2.53	25	-	43	1	33	A.DDVVVLTEENFEKEVGQDR.A + Ethyl (E)	semi-trypsin
	2416.1467	2415.1395	2415.1230	6.81	230	-	250	1	0	K.AGEEYEGGRDLEDFVAFINEK.S + Ethyl (E)
1709	H-9
XP_023893083.1 Mass: 24116 Score: 122 Expect: 4.4e-008 Matches: 14
	uncharacterized protein LOC112005067 [Quercus suber]
	Observed	Mr(expt)	Mr(calc)	ppm	Start		End	Miss	Ions	Peptide
	1187.6530	1186.6457	1186.5659	67.3	155	-	164	0	12	R.ENFFFAGIDK.V
	1442.8121	1441.8049	1441.7354	48.2	155	-	166	1	61	R.ENFFFAGIDKVR.F
	1654.8720	1653.8647	1653.8185	28.0	68	-	81	0	22	R.YAAFPTVMDINQIR.E + Oxidation (M)
1634	P-16
XP_023876037.1 Mass: 19019 Score: 99 Expect: 8.5e-006 Matches: 9
	translationally-controlled tumor protein homolog [Quercus suber]
	Observed	Mr(expt)	Mr(calc)	ppm	Start		End	Miss	Ions	Peptide
	1063.5902	1062.5829	1062.5710	11.2	67	-	75	0	40	K.VVDIVDTFR.L
	1219.6307	1218.6235	1218.6244	-0.80	76	-	85	1	5	R.LQEQPSFDKK.Q
	1334.6902	1333.6829	1333.6878	-3.63	102	-	112	1	35	K.LEGEQQDIFKK.N
2860	H-11
XP_023910606.1 Mass: 27013 Score: 58 Expect: 0.12 Matches: 8
	adenylate kinase 4-like [Quercus suber]
	Observed	Mr(expt)	Mr(calc)	ppm	Start		End	Miss	Ions	Peptide
	1021.6593	1020.6520	1020.5393	110	111	-	119	0	48	K.GFILDGFPR.T
1262	H-12
XP_023927550.1 Mass: 36367 Score: 74 Expect: 0.0026 Matches: 11
	NADH-cytochrome b5 reductase-like protein [Quercus suber]
	Observed	Mr(expt)	Mr(calc)	ppm	Start		End	Miss	Ions	Peptide
	1101.6974	1100.6901	1100.5727	107	93	-	101	0	33	R.VSHNTQLFR.F
	1734.9556	1733.9483	1733.8988	28.5	134	-	148	0	30	K.YVIRPYTPISDPDAK.G
1101	H-13
XP_023910627.1 Mass: 33861 Score: 108 Expect: 1.1e-006 Matches: 7
	isoflavone reductase-like protein [Quercus suber]
	Observed	Mr(expt)	Mr(calc)	ppm	Start		End	Miss	Ions	Peptide
	1068.7130	1067.7057	1067.5876	111	27	-	36	0	67	K.AGHPTFALVR.E
	1445.7236	1444.7164	1444.6259	62.6	108	-	119	0	41	R.FYPSEFGNDVDR.V
	1473.7512	1472.7439	1472.6572	58.9	108	-	119	0	(26)	R.FYPSEFGNDVDR.V + Ethyl (E)
2848	H-14
XP_023894394.1 Mass: 38450 Score: 122 Expect: 4.4e-008 Matches: 15
	probable aldo-keto reductase 2 [Quercus suber]
	Observed	Mr(expt)	Mr(calc)	ppm	Start		End	Miss	Ions	Peptide
	1367.8200	1366.8127	1366.7092	75.7	154	-	166	0	6	K.YIGLSEASASTIR.R
	1444.9045	1443.8973	1443.8085	61.4	198	-	211	0	99	R.ELGIGIVAYSPLGR.G
FN762577.1 Mass: 23659 Score: 44 Matches: 2(0) Sequences: 1(0) Frame: 1												gi|2465008|emb|CAA04767.1| ripening-induced protein [Fragaria vesca]
	FN762577 WZOAQPAA Quercus petraea cDNA clone WZ0AQPAH6YH24FM1, mRNA sequence											Score = 102 bits (253), Expect = 2e-24
	Observed	Mr(expt)	Mr(calc)	ppm	Start		End	Miss	Ions	Peptide		Identities = 48/59 (81%), Positives = 54/59 (92%), Gaps = 0/59 (0%)
	1574.8181	1573.8108	1573.7260	53.9	119	-	132	0	46	K.SYGSLAEYTAVEER.L
	1602.8442	1601.8370	1601.7573	49.7	119	-	132	0	(32)	K.SYGSLAEYTAVEER.L + Ethyl (E)
FN724244.1	1401.7644	1400.7571	1400.6572	71.3	38	-	49	0	45	K.TVEAFSYLDSNR.A
	1429.7947	1428.7874	1428.6885	69.2	38	-	49	0	(15)	K.TVEAFSYLDSNR.A + Ethyl (E)
FP037430.1	1491.7891	1490.7818	1490.6902	61.4	78	-	90	0	42	R.DQSGHLSPFNFSR.R
1044	H-15
XP_023899491.1 Mass: 36225 Score: 265 Expect: 2.2e-022 Matches: 41
	annexin D1 [Quercus suber]
	Observed	Mr(expt)	Mr(calc)	ppm	Start		End	Miss	Ions	Peptide
	1021.7471	1020.7398	1020.6444	93.5	33	-	41	0	39	K.LIISILGHR.N
	1136.6548	1135.6475	1135.5509	85.1	183	-	191	0	13	K.AYNDEDLIR.I + Ethyl (E)
	1285.6951	1284.6878	1284.5986	69.4	242	-	251	0	(46)	R.SEEYFENVLR.L
	1313.7260	1312.7187	1312.6299	67.6	242	-	251	0	56	R.SEEYFENVLR.L + Ethyl (E)
	1341.7532	1340.7459	1340.6612	63.2	242	-	251	0	(35)	R.SEEYFENVLR.L + 2 Ethyl (E)
	1399.8552	1398.8479	1398.7507	69.5	76	-	87	0	21	R.AVLLWALEPAER.D + Dioxidation (W)
	1473.7731	1472.7658	1472.7259	27.1	64	-	75	1	51	K.ALDKELTHDFER.A
	1867.9204	1866.9131	1866.8748	20.5	132	-	147	1	6	K.SLEEDVAYHTTGDFRK.L
967	H-16
XP_023923522.1 Mass: 39826 Score: 92 Expect: 4.1e-005 Matches: 24
	probable protein disulfide-isomerase A6 isoform X2 [Quercus suber]
	Observed	Mr(expt)	Mr(calc)	ppm	Start		End	Miss	Ions	Peptide
	1068.6740	1067.6667	1067.5652	95.1	213	-	222	0	14	K.YGVSGFPTLK.F
	1265.7101	1264.7028	1264.6047	77.5	322	-	332	1	35	K.GADYAKNEIER.I
XP_023870438.1 Mass: 39795 Score: 69 Expect: 0.0089 Matches: 9
	probable mannitol dehydrogenase [Quercus suber]
	Observed	Mr(expt)	Mr(calc)	ppm	Start		End	Miss	Ions	Peptide
	1491.7741	1490.7668	1490.6902	51.3	21	-	33	0	58	R.DQSGHLSPFNFSR.R
1697	K-11
XP_023883669.1 Mass: 19108 Score: 66 Expect: 0.018 Matches: 9
	glycine-rich protein 2-like [Quercus suber]
	Observed	Mr(expt)	Mr(calc)	ppm	Start		End	Miss	Ions	Peptide
	1582.7875	1581.7802	1581.7747	3.47	65	-	80	0	61	K.AVDVTGPNEGPVQGSR.G
	1610.8192	1609.8119	1609.8060	3.68	65	-	80	0	(17)	K.AVDVTGPNEGPVQGSR.G + Ethyl (E)
1405	H-18
XP_023916258.1 Mass: 24752 Score: 163 Expect: 3.5e-012 Matches: 14
	proteasome subunit beta type-1 [Quercus suber]
	Observed	Mr(expt)	Mr(calc)	ppm	Start		End	Miss	Ions	Peptide
	1157.6531	1156.6458	1156.5546	78.8	35	-	44	0	5	R.MSSGYNILTR.E + Oxidation (M)
	1305.7288	1304.7215	1304.6374	64.4	78	-	87	0	58	R.HLTYQHQHNK.Q
	1623.7731	1622.7658	1622.7035	38.4	125	-	138	0	79	K.GCVFTYDAVGSYER.V
	1651.8013	1650.7940	1650.7348	35.8	125	-	138	0	(59)	K.GCVFTYDAVGSYER.V + Ethyl (E)
1168	K-12
1195	H-20
XP_023924128.1 Mass: 26998 Score: 170 Expect: 7e-013 Matches: 19
	adenylate kinase 4 [Quercus suber]
	Observed	Mr(expt)	Mr(calc)	ppm	Start		End	Miss	Ions	Peptide
	1021.6575	1020.6503	1020.5393	109	113	-	121	0	54	K.GFILDGFPR.T
	1594.9065	1593.8992	1593.8363	39.5	179	-	193	0	47	K.VPGVDDVTGEPLIQR.K
	2135.1567	2134.1495	2134.1423	3.37	174	-	193	1	41	K.FAPPKVPGVDDVTGEPLIQR.K
XP_023928050.1 Mass: 29562 Score: 112 Expect: 4.4e-007 Matches: 13
	mitochondrial outer membrane protein porin of 36 kDa [Quercus suber]
	Observed	Mr(expt)	Mr(calc)	ppm	Start		End	Miss	Ions	Peptide
	1322.7990	1321.7917	1321.7030	67.1	92	-	102	0	47	K.TIFSFIVPDQR.S
	1352.7986	1351.7913	1351.6983	68.8	249	-	260	0	8	K.SLFTISGEVDTR.A + Ethyl (E)
	1439.8536	1438.8464	1438.7681	54.4	237	-	248	0	39	R.ASALIQHEWRPK.S + Trp->Kynurenin (W)
	1467.8624	1466.8552	1466.7994	38.0	237	-	248	0	(16)	R.ASALIQHEWRPK.S + Ethyl (E); Trp->Kynurenin (W)
1105	H-21
XP_023876555.1 Mass: 34347 Score: 98 Expect: 1.1e-005 Matches: 14
	cysteine synthase [Quercus suber]
	Observed	Mr(expt)	Mr(calc)	ppm	Start		End	Miss	Ions	Peptide
	1359.8074	1358.8001	1358.7194	59.4	114	-	126	0	47	R.AFGAELVLTDPAR.G
	1376.8702	1375.8630	1375.7864	55.7	293	-	304	0	13	K.LIVVIFPSFGER.Y
	1387.8359	1386.8287	1386.7507	56.2	114	-	126	0	(17)	R.AFGAELVLTDPAR.G + Ethyl (E)
	1427.8660	1426.8587	1426.7820	53.8	305	-	316	1	22	R.YLSSVLFESVKR.E
987	H-22
XP_023922285.1 Mass: 17371 Score: 174 Expect: 2.8e-013 Matches: 16
	2-methylene-furan-3-one reductase-like [Quercus suber]
	Observed	Mr(expt)	Mr(calc)	ppm	Start		End	Miss	Ions	Peptide
	1078.5890	1077.5817	1077.4767	97.5	15	-	23	0	23	K.AWAYSEYGK.A + Trp->Kynurenin (W)
	1320.7129	1319.7056	1319.6146	69.0	13	-	23	1	30	K.NKAWAYSEYGK.A + Trp->Kynurenin (W)
	1401.7550	1400.7477	1400.6572	64.6	140	-	151	0	74	K.TVEAFSYLDSNR.A
	1429.7830	1428.7757	1428.6885	61.0	140	-	151	0	(68)	K.TVEAFSYLDSNR.A + Ethyl (E)
	1758.9099	1757.9026	1757.8584	25.2	140	-	155	1	20	K.TVEAFSYLDSNRATGK.V
FN762577.1	1574.8077	1573.8005	1573.7260	47.3	119	-	132	0	102	K.SYGSLAEYTAVEER.L
	1602.8363	1601.8290	1601.7573	44.8	119	-	132	0	(83)	K.SYGSLAEYTAVEER.L + Ethyl (E)
XP_023885943.1 Mass: 37817 Score: 77 Expect: 0.0015 Matches: 21
	probable aldo-keto reductase 2 isoform X2 [Quercus suber]
	Observed	Mr(expt)	Mr(calc)	ppm	Start		End	Miss	Ions	Peptide
	1444.8995	1443.8923	1443.8085	58.0	193	-	206	0	59	R.ELGIGIVAYSPLGR.G
1066	H-23
XP_023910627.1 Mass: 33861 Score: 193 Expect: 3.5e-015 Matches: 16
	isoflavone reductase-like protein [Quercus suber]
	Observed	Mr(expt)	Mr(calc)	ppm	Start		End	Miss	Ions	Peptide
	1068.7430	1067.7358	1067.5876	139	27	-	36	0	86	K.AGHPTFALVR.E
	1445.7433	1444.7360	1444.6259	76.2	108	-	119	0	73	R.FYPSEFGNDVDR.V
	1473.7711	1472.7638	1472.6572	72.4	108	-	119	0	(59)	R.FYPSEFGNDVDR.V + Ethyl (E)
	1741.9622	1740.9549	1740.8934	35.3	186	-	200	1	(10)	K.AIFNKEEDIGTYTIK.S
	1769.9948	1768.9875	1768.9247	35.5	186	-	200	1	24	K.AIFNKEEDIGTYTIK.S + Ethyl (E)
910	H-24
XP_023870438.1 Mass: 39795 Score: 96 Expect: 1.8e-005 Matches: 1
	probable mannitol dehydrogenase [Quercus suber]
	Observed	Mr(expt)	Mr(calc)	ppm	Start		End	Miss	Ions	Peptide
	1491.7522	1490.7449	1490.6902	36.7	21	-	33	0	80	R.DQSGHLSPFNFSR.R	resubmitted
915	K-14
1010	K-15
XP_023879788.1 Mass: 37168 Score: 198 Expect: 1.1e-015 Matches: 20
	malate dehydrogenase, mitochondrial [Quercus suber]
	Observed	Mr(expt)	Mr(calc)	ppm	Start		End	Miss	Ions	Peptide
	1219.7076	1218.7004	1218.6972	2.56	181	-	191	0	57	R.LFGVTTLDVVR.A
	1375.8061	1374.7989	1374.7984	0.38	180	-	191	1	4	K.RLFGVTTLDVVR.A
	1576.9130	1575.9057	1575.8984	4.60	104	-	119	0	104	K.ALEGADVVIIPAGVPR.K
	1604.9426	1603.9354	1603.9297	3.50	104	-	119	0	(62)	K.ALEGADVVIIPAGVPR.K + Ethyl (E)
	2270.1794	2269.1722	2269.1703	0.84	68	-	89	0	4	K.LSLYDIAGTPGVAADVSHINTR.S
838	K-16
871	K-17
669	I-5
XP_023920386.1 Mass: 57176 Score: 286 Expect: 1.8e-024 Matches: 36
	catalase isozyme 3-like isoform X2 [Quercus suber]
	Observed	Mr(expt)	Mr(calc)	ppm	Start		End	Miss	Ions	Peptide
	1070.6437	1069.6364	1069.5193	110	345	-	353	0	49	R.IFAYGDTQR.H
	1148.6523	1147.6451	1147.5370	94.2	437	-	445	1	4	R.SWAPDRQER.F + Trp->Kynurenin (W)
	1160.7124	1159.7051	1159.5907	98.7	234	-	242	0	5	K.CLLEEEAIR.I + Ethyl (E)
	1188.7790	1187.7717	1187.6662	88.8	406	-	416	0	83	R.FPINSAIITGR.R
	1428.7990	1427.7917	1427.7045	61.1	465	-	476	0	44	R.SVWISYLSQADR.S + Trp->Kynurenin (W)
	1624.9370	1623.9297	1623.8621	41.7	292	-	305	0	20	K.TWPEDLLPLQPVGR.M + Trp->Kynurenin (W)
802	I-6
XP_023893527.1 Mass: 43442 Score: 370 Expect: 7e-033 Matches: 27
	S-adenosylmethionine synthase 2 [Quercus suber]
	Observed	Mr(expt)	Mr(calc)	ppm	Start		End	Miss	Ions	Peptide
	1141.6868	1140.6795	1140.6040	66.2	228	-	237	0	55	K.TIFHLNPSGR.F
	1453.8137	1452.8064	1452.7474	40.6	238	-	252	0	128	R.FVIGGPHGDAGLTGR.K
	1581.8986	1580.8913	1580.8423	31.0	238	-	253	1	18	R.FVIGGPHGDAGLTGRK.I
	1789.9564	1788.9491	1788.9159	18.6	223	-	237	1	76	K.YLDEKTIFHLNPSGR.F
	2071.9846	2070.9773	2070.9681	4.48	170	-	187	0	17	K.TQVTVEYYNDNGAMVPVR.V + Oxidation (M)
	2417.2495	2416.2422	2416.2499	-3.18	92	-	113	0	19	K.VLVNIEQQSPDIAQGVHGHFTK.R
721	I-7
XP_023882154.1 Mass: 42125 Score: 212 Expect: 4.4e-017 Matches: 28
	protein SGT1 homolog isoform X2 [Quercus suber]
	Observed	Mr(expt)	Mr(calc)	ppm	Start		End	Miss	Ions	Peptide
	1366.7690	1365.7618	1365.7041	42.2	314	-	325	1	27	K.LDGDAALNKFFR.D
	1483.7797	1482.7724	1482.7103	41.9	49	-	61	0	31	K.LNYFTEAVADANR.A
	1967.0939	1966.0866	1966.0636	11.7	276	-	294	0	33	R.SNALAIGPPRPSYPSSKPK.R
	2109.0920	2108.0848	2108.0650	9.37	43	-	61	1	69	R.AQANIKLNYFTEAVADANR.A
	2137.1143	2136.1070	2136.0963	5.00	43	-	61	1	(48)	R.AQANIKLNYFTEAVADANR.A + Ethyl (E)
657	I-8
XP_023928354.1 Mass: 48264 Score: 184 Expect: 2.8e-014 Matches: 23
	enolase 1 [Quercus suber]
	Observed	Mr(expt)	Mr(calc)	ppm	Start		End	Miss	Ions	Peptide
	1118.7218	1117.7145	1117.6607	48.1	414	-	422	1	15	R.LAKYNQLLR.I
	1804.9795	1803.9722	1803.9366	19.7	36	-	53	0	53	R.AAVPSGASTGIYEALELR.D
	1833.0035	1831.9963	1831.9679	15.5	36	-	53	0	(45)	R.AAVPSGASTGIYEALELR.D + Ethyl (E)
	1855.9358	1854.9285	1854.8999	15.4	423	-	439	0	59	R.IEEELGSEAVYAGASFR.R + Ethyl (E)
	1883.9664	1882.9592	1882.9312	14.8	423	-	439	0	(16)	R.IEEELGSEAVYAGASFR.R + 2 Ethyl (E)
	1927.9319	1926.9246	1926.8960	14.9	18	-	35	0	42	R.GNPTVEVDVTTSDGAFYR.A
	1955.9642	1954.9570	1954.9273	15.2	18	-	35	0	(0)	R.GNPTVEVDVTTSDGAFYR.A + Ethyl (E)
912	K-18
XP_023924008.1 Mass: 40968 Score: 103 Expect: 3.5e-006 Matches: 28
	naringenin,2-oxoglutarate 3-dioxygenase [Quercus suber]
	Observed	Mr(expt)	Mr(calc)	ppm	Start		End	Miss	Ions	Peptide
	1387.7320	1386.7247	1386.7183	4.61	129	-	139	0	39	R.EIVTYFSYPLR.T
	1773.8694	1772.8621	1772.8554	3.79	270	-	285	1	6	R.FKNADHQAVVNSNSSR.L
1003	K-19
XP_023875621.1 Mass: 37489 Score: 76 Expect: 0.0018 Matches: 20
	probable aldo-keto reductase 4 [Quercus suber]
	Observed	Mr(expt)	Mr(calc)	ppm	Start		End	Miss	Ions	Peptide
	1175.6171	1174.6098	1174.6095	0.29	90	-	99	1	20	K.GIRGEPEYVR.A
	1496.7527	1495.7454	1495.7419	2.33	212	-	223	1	38	K.IVENFTNNDFRK.T
XP_023881864.1 Mass: 38791 Score: 73 Expect: 0.0035 Matches: 17
	fructose-bisphosphate aldolase 6, cytosolic [Quercus suber]
	Observed	Mr(expt)	Mr(calc)	ppm	Start		End	Miss	Ions	Peptide
	1348.7583	1347.7510	1347.7510	-0.01	238	-	249	0	4	K.VAPEVIAEHTVR.A + Ethyl (E)
	2065.0681	2064.0608	2064.0599	0.44	149	-	168	0	48	K.IGPTEPSQLAINENANGLAR.Y
905	I-11
XP_023909286.1 Mass: 39804 Score: 263 Expect: 3.5e-022 Matches: 18
	heterogeneous nuclear ribonucleoprotein A1, A2/B1 homolog [Quercus suber]
	Observed	Mr(expt)	Mr(calc)	ppm	Start		End	Miss	Ions	Peptide
	1200.6379	1199.6307	1199.5458	70.7	294	-	303	0	30	R.EEPYLGYSSR.Y
	1228.6643	1227.6570	1227.5771	65.1	294	-	303	0	(20)	R.EEPYLGYSSR.Y + Ethyl (E)
	1473.7545	1472.7472	1472.6797	45.9	223	-	235	0	37	R.YNDSRPAFSGGFR.D
	1885.8105	1884.8033	1884.7664	19.6	236	-	256	0	172	R.DSGYGGFGGSSFGGGSGGGYR.S
XP_023881864.1 Mass: 38791 Score: 166 Expect: 1.8e-012 Matches: 26
	fructose-bisphosphate aldolase 6, cytosolic [Quercus suber]
	Observed	Mr(expt)	Mr(calc)	ppm	Start		End	Miss	Ions	Peptide
	1348.8368	1347.8295	1347.7510	58.2	238	-	249	0	37	K.VAPEVIAEHTVR.A + Ethyl (E)
	1686.9300	1685.9227	1685.8696	31.5	40	-	53	1	32	R.LSSINVENVEENRR.A + Ethyl (E)
	2065.0881	2064.0809	2064.0599	10.1	149	-	168	0	55	K.IGPTEPSQLAINENANGLAR.Y
	2093.1160	2092.1087	2092.0912	8.35	149	-	168	0	(25)	K.IGPTEPSQLAINENANGLAR.Y + Ethyl (E)
755	I-12
XP_023920689.1 Mass: 43173 Score: 178 Expect: 1.1e-013 Matches: 12
	S-adenosylmethionine synthase 3 [Quercus suber]
	Observed	Mr(expt)	Mr(calc)	ppm	Start		End	Miss	Ions	Peptide
	1141.7018	1140.6945	1140.6040	79.4	228	-	237	0	39	K.TIFHLNPSGR.F
	1453.8258	1452.8185	1452.7474	49.0	238	-	252	0	99	R.FVIGGPHGDAGLTGR.K
	1581.9100	1580.9027	1580.8423	38.2	238	-	253	1	26	R.FVIGGPHGDAGLTGRK.I
668	I-13
XP_023920386.1 Mass: 57176 Score: 357 Expect: 1.4e-031 Matches: 42
	catalase isozyme 3-like isoform X2 [Quercus suber]
	Observed	Mr(expt)	Mr(calc)	ppm	Start		End	Miss	Ions	Peptide
	1054.6456	1053.6384	1053.4992	132	435	-	442	1	6	R.YRSWAPDR.Q + Trp->Kynurenin (W)
	1070.6719	1069.6646	1069.5193	136	345	-	353	0	66	R.IFAYGDTQR.H
	1076.6809	1075.6736	1075.5410	123	397	-	405	0	10	R.FDSARPAER.F + Ethyl (E)
	1148.6813	1147.6740	1147.5370	119	437	-	445	1	16	R.SWAPDRQER.F + Trp->Kynurenin (W)
	1344.8890	1343.8817	1343.7673	85.1	406	-	417	1	37	R.FPINSAIITGRR.D
	1428.8210	1427.8138	1427.7045	76.5	465	-	476	0	71	R.SVWISYLSQADR.S + Trp->Kynurenin (W)
	1456.8322	1455.8249	1455.6994	86.2	465	-	476	0	(5)	R.SVWISYLSQADR.S + Dioxidation (W)
	1624.9561	1623.9488	1623.8621	53.4	292	-	305	0	53	K.TWPEDLLPLQPVGR.M + Trp->Kynurenin (W)
XP_023900467.1 Mass: 52305 Score: 62 Expect: 0.043 Matches: 8
	serine hydroxymethyltransferase 4 [Quercus suber]
	Observed	Mr(expt)	Mr(calc)	ppm	Start		End	Miss	Ions	Peptide
	1517.8730	1516.8657	1516.7634	67.5	374	-	389	0	62	K.NAVFGDSSALAPGGVR.I
799	I-14
XP_023893527.1 Mass: 43442 Score: 498 Expect: 1.1e-045 Matches: 27
	S-adenosylmethionine synthase 2 [Quercus suber]
	Observed	Mr(expt)	Mr(calc)	ppm	Start		End	Miss	Ions	Peptide
	1141.6582	1140.6509	1140.6040	41.1	228	-	237	0	63	K.TIFHLNPSGR.F
	1367.7596	1366.7524	1366.7146	27.6	362	-	373	1	82	R.FLKTAAYGHFGR.D
	1453.7938	1452.7865	1452.7474	27.0	238	-	252	0	125	R.FVIGGPHGDAGLTGR.K
	1581.8831	1580.8758	1580.8423	21.2	238	-	253	1	42	R.FVIGGPHGDAGLTGRK.I
	1789.9484	1788.9411	1788.9159	14.1	223	-	237	1	85	K.YLDEKTIFHLNPSGR.F
	1817.9773	1816.9700	1816.9472	12.6	223	-	237	1	(21)	K.YLDEKTIFHLNPSGR.F + Ethyl (E)
	2071.9875	2070.9803	2070.9681	5.90	170	-	187	0	43	K.TQVTVEYYNDNGAMVPVR.V + Oxidation (M)
618	I-15
XP_023926815.1 Mass: 43060 Score: 150 Expect: 7e-011 Matches: 19
	26S proteasome non-ATPase regulatory subunit 4 homolog [Quercus suber]
	Observed	Mr(expt)	Mr(calc)	ppm	Start		End	Miss	Ions	Peptide
	1044.7510	1043.7437	1043.6379	101	110	-	119	0	40	R.IIVFAGSPIK.Q
	1429.9165	1428.9092	1428.8340	52.6	110	-	122	1	71	R.IIVFAGSPIKQEK.K
	2482.1480	2481.1407	2481.1707	-12.06	18	-	40	1	24	R.NGDYAPSRFQAQSDAVNLICGAK.T
663	I-16
XP_023928354.1 Mass: 48264 Score: 476 Expect: 1.8e-043 Matches: 34
	enolase 1 [Quercus suber]
	Observed	Mr(expt)	Mr(calc)	ppm	Start		End	Miss	Ions	Peptide
	1091.5692	1090.5619	1090.4978	58.8	373	-	382	0	21	R.AGWGVMASHR.S + Oxidation (M); Trp->Kynurenin (W)
	1804.9772	1803.9699	1803.9366	18.4	36	-	53	0	118	R.AAVPSGASTGIYEALELR.D
	1833.0068	1831.9996	1831.9679	17.3	36	-	53	0	(111)	R.AAVPSGASTGIYEALELR.D + Ethyl (E)
	1855.9386	1854.9313	1854.8999	16.9	423	-	439	0	105	R.IEEELGSEAVYAGASFR.R + Ethyl (E)
	1883.9654	1882.9582	1882.9312	14.3	423	-	439	0	(64)	R.IEEELGSEAVYAGASFR.R + 2 Ethyl (E)
	1927.9298	1926.9225	1926.8960	13.8	18	-	35	0	136	R.GNPTVEVDVTTSDGAFYR.A
	2004.1139	2003.1066	2003.0952	5.68	149	-	168	0	36	K.LVLPVPAFNVINGGSHAGNK.L
916	K-20
XP_023924008.1 Mass: 40968 Score: 220 Expect: 7e-018 Matches: 29
	naringenin,2-oxoglutarate 3-dioxygenase [Quercus suber]
	Observed	Mr(expt)	Mr(calc)	ppm	Start		End	Miss	Ions	Peptide
	1206.5883	1205.5810	1205.5968	-13.13	91	-	100	0	12	R.EFFALPPEEK.L
	1387.7294	1386.7221	1386.7183	2.71	129	-	139	0	54	R.EIVTYFSYPLR.T
	1773.8662	1772.8589	1772.8554	2.00	270	-	285	1	92	R.FKNADHQAVVNSNSSR.L
	1806.9019	1805.8946	1805.8908	2.11	14	-	28	1	2	K.TLQSSFVRDEDERPK.V
988	I-18
XP_023882741.1 Mass: 36779 Score: 246 Expect: 1.8e-020 Matches: 21
	glyceraldehyde-3-phosphate dehydrogenase, cytosolic-like [Quercus suber]
	Observed	Mr(expt)	Mr(calc)	ppm	Start		End	Miss	Ions	Peptide
	1498.8885	1497.8813	1497.8403	27.4	237	-	250	0	37	R.VPTVDVSVVDLTVR.L
	1769.8054	1768.7981	1768.7693	16.3	312	-	325	0	(28)	K.LVSWYDNEWGYSSR.V + 2 Trp->Kynurenin (W)
	1797.8154	1796.8082	1796.8006	4.22	312	-	325	0	29	K.LVSWYDNEWGYSSR.V + Ethyl (E); 2 Trp->Kynurenin (W)
	2159.0195	2158.0123	2158.0066	2.60	274	-	293	0	152	K.GILGYTEDDVVSTDFIGDSR.S
	2187.0459	2186.0386	2186.0379	0.32	274	-	293	0	(86)	K.GILGYTEDDVVSTDFIGDSR.S + Ethyl (E)
XP_023881864.1 Mass: 38791 Score: 98 Expect: 1.1e-005 Matches: 15
	fructose-bisphosphate aldolase 6, cytosolic [Quercus suber]
	Observed	Mr(expt)	Mr(calc)	ppm	Start		End	Miss	Ions	Peptide
	1320.6355	1319.6282	1319.7197	-69.35	238	-	249	0	(32)	K.VAPEVIAEHTVR.A
	1348.8030	1347.7957	1347.7510	33.2	238	-	249	0	43	K.VAPEVIAEHTVR.A + Ethyl (E)
	2065.0825	2064.0752	2064.0599	7.42	149	-	168	0	46	K.IGPTEPSQLAINENANGLAR.Y
	2093.1060	2092.0987	2092.0912	3.58	149	-	168	0	(35)	K.IGPTEPSQLAINENANGLAR.Y + Ethyl (E)
833	I-19
XP_023895486.1 Mass: 45069 Score: 56 Expect: 0.17 Matches: 10
	heterogeneous nuclear ribonucleoprotein 1-like [Quercus suber]
	Observed	Mr(expt)	Mr(calc)	ppm	Start		End	Miss	Ions	Peptide
	1655.9010	1654.8937	1654.8355	35.2	48	-	62	0	42	R.GFGFVVFSEPSVLDR.V
	1689.8331	1688.8259	1688.7683	34.1	152	-	166	0	14	R.GFGFITFDTEDAVDR.V
735	I-20
XP_023924800.1 Mass: 39473 Score: 137 Expect: 1.4e-009 Matches: 18
	RGG repeats nuclear RNA binding protein A-like [Quercus suber]
	Observed	Mr(expt)	Mr(calc)	ppm	Start		End	Miss	Ions	Peptide
	1705.9358	1704.9285	1704.8682	35.4	308	-	322	0	86	K.SVSINEFLKPTEGER.F
	1733.9636	1732.9563	1732.8995	32.8	308	-	322	0	(48)	K.SVSINEFLKPTEGER.F + Ethyl (E)
	1761.9197	1760.9124	1760.8190	53.0	141	-	156	1	23	R.RGGFSNGEDAEGERPR.R + Ethyl (E)
	1789.9122	1788.9050	1788.8503	30.6	141	-	156	1	(2)	R.RGGFSNGEDAEGERPR.R + 2 Ethyl (E)
	1834.0177	1833.0104	1832.9632	25.8	307	-	322	1	16	K.KSVSINEFLKPTEGER.F
XP_023920689.1 Mass: 43173 Score: 77 Expect: 0.0014 Matches: 8
	S-adenosylmethionine synthase 3 [Quercus suber]
	Observed	Mr(expt)	Mr(calc)	ppm	Start		End	Miss	Ions	Peptide
	1453.8400	1452.8327	1452.7474	58.7	238	-	252	0	68	R.FVIGGPHGDAGLTGR.K
664	I-21
XP_023920386.1 Mass: 57176 Score: 408 Expect: 1.1e-036 Matches: 38
	catalase isozyme 3-like isoform X2 [Quercus suber]
	Observed	Mr(expt)	Mr(calc)	ppm	Start		End	Miss	Ions	Peptide
	1054.5542	1053.5469	1053.4992	45.3	435	-	442	1	24	R.YRSWAPDR.Q + Trp->Kynurenin (W)
	1070.5826	1069.5754	1069.5193	52.5	345	-	353	0	69	R.IFAYGDTQR.H
	1097.5516	1096.5444	1096.4971	43.1	164	-	171	0	5	K.TNIQEMWR.I + Oxidation (M); Trp->Kynurenin (W)
	1136.7315	1135.7242	1135.6714	46.5	92	-	102	0	37	R.APGVQTPVIVR.F
	1148.5950	1147.5877	1147.5370	44.2	437	-	445	1	22	R.SWAPDRQER.F + Trp->Kynurenin (W)
	1188.7219	1187.7146	1187.6662	40.8	406	-	416	0	58	R.FPINSAIITGR.R
	1428.7522	1427.7449	1427.7045	28.3	465	-	476	0	44	R.SVWISYLSQADR.S + Trp->Kynurenin (W)
	1624.9033	1623.8960	1623.8621	20.9	292	-	305	0	36	K.TWPEDLLPLQPVGR.M + Trp->Kynurenin (W)
794	I-22
XP_023893527.1 Mass: 43442 Score: 382 Expect: 4.4e-034 Matches: 27
	S-adenosylmethionine synthase 2 [Quercus suber]
	Observed	Mr(expt)	Mr(calc)	ppm	Start		End	Miss	Ions	Peptide
	1141.7318	1140.7245	1140.6040	106	228	-	237	0	59	K.TIFHLNPSGR.F
	1453.8485	1452.8412	1452.7474	64.6	238	-	252	0	128	R.FVIGGPHGDAGLTGR.K
	1581.9277	1580.9205	1580.8423	49.4	238	-	253	1	73	R.FVIGGPHGDAGLTGRK.I
	1789.9749	1788.9676	1788.9159	28.9	223	-	237	1	59	K.YLDEKTIFHLNPSGR.F
	2071.9922	2070.9849	2070.9681	8.14	170	-	187	0	15	K.TQVTVEYYNDNGAMVPVR.V + Oxidation (M)
	2100.0237	2099.0164	2098.9994	8.12	170	-	187	0	(10)	K.TQVTVEYYNDNGAMVPVR.V + Ethyl (E); Oxidation (M)
709	I-23
XP_023920689.1 Mass: 43173 Score: 131 Expect: 5.6e-009 Matches: 10
	S-adenosylmethionine synthase 3 [Quercus suber]
	Observed	Mr(expt)	Mr(calc)	ppm	Start		End	Miss	Ions	Peptide
	1141.7158	1140.7085	1140.6040	91.7	228	-	237	0	30	K.TIFHLNPSGR.F
	1453.8324	1452.8251	1452.7474	53.5	238	-	252	0	89	R.FVIGGPHGDAGLTGR.K
640	K-22
920	K-23
XP_023870438.1 Mass: 39795 Score: 114 Expect: 2.8e-007 Matches: 10
	probable mannitol dehydrogenase [Quercus suber]
	Observed	Mr(expt)	Mr(calc)	ppm	Start		End	Miss	Ions	Peptide
	1491.6992	1490.6919	1490.6902	1.14	21	-	33	0	105	R.DQSGHLSPFNFSR.R
XP_023898841.1 Mass: 39427 Score: 92 Expect: 5e-005 Matches: 23
	glutamine synthetase cytosolic isozyme 2 [Quercus suber]
	Observed	Mr(expt)	Mr(calc)	ppm	Start		End	Miss	Ions	Peptide
	1610.7688	1609.7615	1609.7597	1.15	277	-	290	1	78	R.HKEHIAAYGEGNER.R
2847	J-2
XP_023882741.1 Mass: 36779 Score: 300 Expect: 7e-026 Matches: 28
	glyceraldehyde-3-phosphate dehydrogenase, cytosolic-like [Quercus suber]
	Observed	Mr(expt)	Mr(calc)	ppm	Start		End	Miss	Ions	Peptide
	1498.9063	1497.8990	1497.8403	39.2	237	-	250	0	54	R.VPTVDVSVVDLTVR.L
	2159.0222	2158.0149	2158.0066	3.85	274	-	293	0	152	K.GILGYTEDDVVSTDFIGDSR.S
	2187.0503	2186.0430	2186.0379	2.32	274	-	293	0	(65)	K.GILGYTEDDVVSTDFIGDSR.S + Ethyl (E)
	2400.1765	2399.1692	2399.1857	-6.84	272	-	293	1	14	K.LKGILGYTEDDVVSTDFIGDSR.S
XP_023881864.1 Mass: 38791 Score: 114 Expect: 2.8e-007 Matches: 19
	fructose-bisphosphate aldolase 6, cytosolic [Quercus suber]
	Observed	Mr(expt)	Mr(calc)	ppm	Start		End	Miss	Ions	Peptide
	1320.6586	1319.6513	1319.7197	-51.87	238	-	249	0	37	K.VAPEVIAEHTVR.A
	2065.0855	2064.0782	2064.0599	8.84	149	-	168	0	51	K.IGPTEPSQLAINENANGLAR.Y
852	J-3
XP_023895486.1 Mass: 45069 Score: 189 Expect: 8.9e-015 Matches: 12
	heterogeneous nuclear ribonucleoprotein 1-like [Quercus suber]
	Observed	Mr(expt)	Mr(calc)	ppm	Start		End	Miss	Ions	Peptide
	1655.9094	1654.9021	1654.8355	40.2	48	-	62	0	102	R.GFGFVVFSEPSVLDR.V
	1689.8375	1688.8302	1688.7683	36.7	152	-	166	0	64	R.GFGFITFDTEDAVDR.V
	1717.8649	1716.8576	1716.7995	33.8	152	-	166	0	(58)	R.GFGFITFDTEDAVDR.V + Ethyl (E)
	1820.0167	1819.0094	1818.9628	25.6	111	-	127	1	15	K.KIFVGGLPSNLAEDGFR.Q
	1949	GYGASGANANTFDGR			IN OAK EST FN750747.1					GYGASGASTNTFDGR
759	J-4
XP_023920689.1 Mass: 43173 Score: 128 Expect: 1.1e-008 Matches: 11
	S-adenosylmethionine synthase 3 [Quercus suber]
	Observed	Mr(expt)	Mr(calc)	ppm	Start		End	Miss	Ions	Peptide
	1141.7170	1140.7097	1140.6040	92.7	228	-	237	0	(11)	K.TIFHLNPSGR.F
	1141.7197	1140.7125	1140.6040	95.1	228	-	237	0	28	K.TIFHLNPSGR.F
	1453.8368	1452.8295	1452.7474	56.5	238	-	252	0	89	R.FVIGGPHGDAGLTGR.K
[truncated: 1,318 more rows]

## Sheet: SupTableS4.2_summary
Supplementary Table S4.2: Summarised MS data obtained for the Q. suber proteins identified using protein and EST databases.
plate	MP1	MP2	MP pos	Target	spot	T pos	protein identification
4	101066	101070	7-C	40734	278	N-1	chaperone protein ClpB1 [Quercus suber]
					278	N-1	aconitate hydratase, cytoplasmic [Quercus suber]
4	101066	101070	6-C	33025	345	N-19
4	101066	101070	5-E	33025	372	N-13	protein disulfide isomerase-like 1-4 [Quercus suber]
4	101066	101070	7-E	25150	386	N-3	transketolase, chloroplastic [Quercus suber]
4	101066	101070	8-E	40734	389	N-4	transketolase, chloroplastic [Quercus suber]
4	101066	101070	6-E	25150	390	M-23	transketolase, chloroplastic [Quercus suber]
4	101066	101070	8-B	33025	406	O-10	luminal-binding protein 5 [Quercus suber]	Blast of the two ID show 63% identity
					406	O-10	heat shock cognate 70 kDa protein 2-like [Quercus suber]
4	101066	101070	9-B	33025	409	O-18	stromal 70 kDa heat shock-related protein, chloroplastic [Quercus suber]
4	101066	101070	5-B	33025	410	N-10	heat shock cognate 70 kDa protein-like [Quercus suber]
4	101066	101070	7-B	33025	425	O-2
4	101066	101070	6-B	33025	430	N-18
4	101066	101070	10-E	33025	436	P-5	phosphoglucomutase, cytoplasmic [Quercus suber]
4	101066	101070	11-E	33025	440	P-13	polyadenylate-binding protein 2-like [Quercus suber]
4	101066	101070	12-B	33025	441	P-18
4	101066	101070	1-C	33025	444	M-3
4	101066	101070	11-B	33025	449	P-10
4	101066	101070	10-B	33025	459	P-2
4	101066	101070	3-B	33025	466	M-18
4	101066	101070	2-B	33025	469	M-10
4	101066	101070	10-C	25150	472	N-12	beta-xylosidase/alpha-L-arabinofuranosidase 2-like [Quercus suber]
4	101066	101070	5-C	25150	476	M-16	polyadenylate-binding protein 8-like [Quercus suber]
4	101066	101070	3-C	33025	478	M-19	polyadenylate-binding protein 8-like [Quercus suber]
4	101066	101070	4-C	33025	481	N-3	polyadenylate-binding protein 8-like [Quercus suber]	significant with only one entry
4	101066	101070	2-C	33025	482	M-11
4	101066	101070	9-A	33025	498	O-17	2,3-bisphosphoglycerate-independent phosphoglycerate mutase [Quercus suber]
4	101066	101070	1-B	33025	500	M-2
4	101066	101070	12-A	33025	504	P-17	2,3-bisphosphoglycerate-independent phosphoglycerate mutase [Quercus suber]
4	101066	101070	11-A	33025	508	P-9	2,3-bisphosphoglycerate-independent phosphoglycerate mutase [Quercus suber]
4	101066	101070	10-A	33025	513	P-1	2,3-bisphosphoglycerate-independent phosphoglycerate mutase [Quercus suber]
4	101066	101070	8-A	33025	526	O-9	protein disulfide-isomerase-like [Quercus suber]
4	101066	101070	6-A	33025	533	N-17
4	101066	101070	7-A	33025	537	O-1	2,3-bisphosphoglycerate-independent phosphoglycerate mutase [Quercus suber]
4	101066	101070	4-A	33025	541	N-1
4	101066	101070	5-A	33025	543	N-9	uncharacterized protein LOC112034101 [Quercus suber]
4	101066	101070	3-A	40734	544	N-13	RuBisCO large subunit-binding protein subunit alpha [Quercus suber]
4	101066	101070	8-C	33025	550	O-11
4	101066	101070	9-C	33025	554	O-19	D-3-phosphoglycerate dehydrogenase 1, chloroplastic-like [Quercus suber]
4	101066	101070	1-A	40580	581	P-15	uncharacterized protein At5g39570-like isoform X2 [Quercus suber]
					582	N-2	enolase 1 [Quercus suber]
3	101065	101069	10-H	40734	582	N-2	probable mitochondrial-processing peptidase subunit beta, mitochondrial [Quercus suber]
					582	N-2	Atp1, partial (mitochondrion) [Quercus alba]
					582	N-2	plastidial pyruvate kinase 2 [Quercus suber]
3	101065	101069	11-H	33025	583	L-16
3	101065	101069	12-H	33025	584	L-24	probable mitochondrial-processing peptidase subunit beta, mitochondrial [Quercus suber]
4	101066	101070	11-C	33025	593	P-11
4	101066	101070	5-F	40580	600	J-16	ATP synthase subunit beta, mitochondrial-like [Quercus suber]
					600	J-16	enolase 1 [Quercus suber]
3	101065	101069	2-G	33025	618	I-15	26S proteasome non-ATPase regulatory subunit 4 homolog [Quercus suber]
					621	P-19	aldehyde dehydrogenase family 2 member B7, mitochondrial-like [Quercus suber]
4	101066	101070	12-C	33025	621	P-19	UTP-glucose-1-phosphate uridylyltransferase [Quercus suber]
3	101065	101069	6-E	33025	622	J-21
3	101065	101069	6-H	33025	626	J-24	atp1, partial (mitochondrion) [Quercus subsericea]
					626	J-24	enolase-like [Quercus suber]
3	101065	101069	7-H	33025	633	K-8	enolase-like [Quercus suber]
3	101065	101069	8-G	33025	639	K-15	ATP synthase subunit beta, mitochondrial-like [Quercus suber]
					639	K-15	enolase 1 [Quercus suber]
3	101065	101069	3-H	33025	640	I-24
3	101065	101069	8-H	33025	641	K-16	enolase-like [Quercus suber]
					641	K-16	UTP-glucose-1-phosphate uridylyltransferase [Quercus suber]
3	101065	101069	9-H	33025	643	K-24	enolase-like [Quercus suber]
3	101065	101069	7-E	25150	644	L-11	catalase isozyme 3-like isoform X2 [Quercus suber]
4	101066	101070	12-G	33025	647	P-23	ATP synthase subunit beta, mitochondrial-like [Quercus suber]
3	101065	101069	9-G	33025	647	K-23	ATP synthase subunit beta, mitochondrial-like [Quercus suber]
3	101065	101069	12-G	33025	648	L-23	enolase 1 [Quercus suber]
					648	L-23	ATP synthase subunit beta, mitochondrial-like [Quercus suber]
3	101065	101069	5-H	33025	650	J-16	enolase 1 [Quercus suber]
					650	J-16	UTP-glucose-1-phosphate uridylyltransferase [Quercus suber]
3	101065	101069	1-H	33025	657	I-8	enolase 1 [Quercus suber]
3	101065	101069	4-H	33025	658	J-8	atp1, partial (mitochondrion) [Quercus subsericea]
3	101065	101069	4-E	33025	661	J-5	catalase isozyme 3-like isoform X1 [Quercus suber]
3	101065	101069	2-H	33025	663	I-16	enolase 1 [Quercus suber]
3	101065	101069	3-E	33025	664	I-21	catalase isozyme 3-like isoform X2 [Quercus suber]
					668	I-13	serine hydroxymethyltransferase 4 [Quercus suber]
3	101065	101069	2-E	33025	668	I-13	catalase isozyme 3-like isoform X2 [Quercus suber]
3	101065	101069	1-E	33025	669	I-5	catalase isozyme 3-like isoform X2 [Quercus suber]
3	101065	101069	7-F	33025	670	K-6	protein SRC2 [Quercus suber]
3	101065	101069	12-D	33025	671	L-20	serine hydroxymethyltransferase 4 [Quercus suber]
					671	L-20	catalase isozyme 3-like isoform X1 [Quercus suber]
4	101066	101070	1-D	40580	672	L-16	UTP-glucose-1-phosphate uridylyltransferase [Quercus suber]
					672	L-16	dihydrolipoyl dehydrogenase 2, chloroplastic-like [Quercus suber]
4	101066	101070	2-D	33025	674	M-12	enolase 1, chloroplastic-like [Quercus suber]
4	101066	101070	3-D	33025	675	M-20	enolase 1, chloroplastic-like [Quercus suber]
3	101065	101069	10-F	33025	682	L-6	ubiquitin receptor RAD23c-like [Quercus suber]
3	101065	101069	5-G	33025	698	J-15	S-adenosylmethionine synthase 2 [Quercus suber]
3	101065	101069	6-G	33025	699	J-23	S-adenosylmethionine synthase 1-like [Quercus suber]
3	101065	101069	7-G	33025	700	K-7	S-adenosylmethionine synthase 3 [Quercus suber]
3	101065	101069	8-E	33025	701	K-13	RGG repeats nuclear RNA binding protein A-like [Quercus suber]
					701	K-13	serine hydroxymethyltransferase 4 [Quercus suber]
					708	L-3	RGG repeats nuclear RNA binding protein A-like [Quercus suber]
					708	L-3	serine hydroxymethyltransferase 4 [Quercus suber]
3	101065	101069	5-E	25150	708	L-3	catalase isozyme 3-like isoform X2 [Quercus suber]
3	101065	101069	3-G	33025	709	I-23	S-adenosylmethionine synthase 3 [Quercus suber]
3	101065	101069	4-F	33025	715	J-6	S-adenosylmethionine synthase 3 [Quercus suber]
3	101065	101069	4-G	33025	718	J-7	S-adenosylmethionine synthase 3 [Quercus suber]
3	101065	101069	1-G	33025	721	I-7	protein SGT1 homolog isoform X2 [Quercus suber]
3	101065	101069	9-E	25150	724	L-15	polyadenylate-binding protein RBP45C-like [Quercus suber]
					730	N-12	catalase isozyme 3-like isoform X2 [Quercus suber]
3	101065	101069	10-D	40734	730	N-12	serine hydroxymethyltransferase 4 [Quercus suber]
					730	N-12	RGG repeats nuclear RNA binding protein A-like [Quercus suber]
					730	N-12	protein SUPPRESSOR OF K(+) TRANSPORT GROWTH DEFECT 1 [Quercus suber]
3	101065	101069	7-D	33025	733	K-4	biotin carboxylase 1, chloroplastic-like [Quercus suber]
					733	K-4	heterogeneous nuclear ribonucleoprotein 1-like [Quercus suber]
					735	I-20	S-adenosylmethionine synthase 3 [Quercus suber]
3	101065	101069	3-D	33025	735	I-20	RGG repeats nuclear RNA binding protein A-like [Quercus suber]
3	101065	101069	6-D	33025	738	J-20	S-adenosylmethionine synthase 3 [Quercus suber]
					738	J-20	RGG repeats nuclear RNA binding protein A-like [Quercus suber]
3	101065	101069	11-D	33025	747	L-12	heterogeneous nuclear ribonucleoprotein 1-like [Quercus suber]
3	101065	101069	12-E	33025	748	L-21	protein SGT1 homolog isoform X2 [Quercus suber]
3	101065	101069	8-D	33025	753	K-12	S-adenosylmethionine synthase 3 [Quercus suber]
3	101065	101069	2-D	33025	755	I-12	S-adenosylmethionine synthase 3 [Quercus suber]
3	101065	101069	9-D	33025	758	K-20	S-adenosylmethionine synthase 3 [Quercus suber]
3	101065	101069	4-D	33025	759	J-4	S-adenosylmethionine synthase 3 [Quercus suber]
3	101065	101069	5-D	33025	762	J-12	S-adenosylmethionine synthase 3 [Quercus suber]
					762	J-12	3-oxoacyl-[acyl-carrier-protein] synthase I, chloroplastic [Quercus suber]
3	101065	101069	3-F	33025	794	I-22	S-adenosylmethionine synthase 2 [Quercus suber]
3	101065	101069	10-E	33025	798	L-5	S-adenosylmethionine synthase 2 [Quercus suber]
3	101065	101069	2-F	33025	799	I-14	S-adenosylmethionine synthase 2 [Quercus suber]
3	101065	101069	1-F	33025	802	I-6	S-adenosylmethionine synthase 2 [Quercus suber]
4	101066	101070	6-G	33025	802	N-23	S-adenosylmethionine synthase 2 [Quercus suber]
3	101065	101069	6-C	33025	804	J-19
3	101065	101069	11-E	33025	806	L-13	S-adenosylmethionine synthase 2 [Quercus suber]
4	101066	101070	5-G	33025	806	N-15	S-adenosylmethionine synthase 2 [Quercus suber]
3	101065	101069	5-C	25150	813	L-2	UBP1-associated protein 2C [Quercus suber]
4	101066	101070	4-D	25150	828	M-12	26S proteasome regulatory subunit 10B homolog A [Quercus suber]
3	101065	101069	3-C	33025	833	I-19	heterogeneous nuclear ribonucleoprotein 1-like [Quercus suber]
3	101065	101069	10-C	33025	834	L-3	actin-7 [Quercus suber]
3	101065	101069	11-C	33025	835	L-11	actin-7 [Quercus suber]
3	101065	101069	1-C	33025	838	I-3
3	101065	101069	12-C	33025	840	L-19	actin-7 [Quercus suber]
3	101065	101069	4-C	33025	852	J-3	heterogeneous nuclear ribonucleoprotein 1-like [Quercus suber]
4	101066	101070	5-D	33025	862	N-12	S-adenosylmethionine synthase 3 [Quercus suber]
3	101065	101069	1-D	33025	871	I-4
					880	N-20	succinate-CoA ligase [ADP-forming] subunit beta, mitochondrial [Quercus suber]
4	101066	101070	6-D	33025	880	N-20	peroxidase 12 [Quercus suber]
3	101065	101069	6-A	33025	884	J-17
					885	L-18	heterogeneous nuclear ribonucleoprotein A1, A2/B1 homolog [Quercus suber]
3	101065	101069	12-B	33025	885	L-18	fructose-bisphosphate aldolase 6, cytosolic [Quercus suber]
					899	M-6	fumarylacetoacetase [Quercus suber]
4	101066	101070	1-F	33025	899	M-6	patatin-like protein 1 isoform X2 [Quercus suber]
3	101065	101069	2-C	33025	905	I-11	heterogeneous nuclear ribonucleoprotein A1, A2/B1 homolog [Quercus suber]
					905	I-11	fructose-bisphosphate aldolase 6, cytosolic [Quercus suber]
2	101064	101068	12-H	33025	910	H-24	probable mannitol dehydrogenase [Quercus suber]
3	101065	101069	2-A	25150	912	K-18	naringenin,2-oxoglutarate 3-dioxygenase [Quercus suber]
3	101065	101069	1-A	33025	915	I-1
3	101065	101069	3-A	25150	916	K-20	naringenin,2-oxoglutarate 3-dioxygenase [Quercus suber]
3	101065	101069	5-A	33025	917	J-9	probable mannitol dehydrogenase [Quercus suber]
3	101065	101069	4-A	25150	920	K-23	probable mannitol dehydrogenase [Quercus suber]
					920	K-23	glutamine synthetase cytosolic isozyme 2 [Quercus suber]
					922	K-1	probable aldo-keto reductase 1 [Quercus suber]
3	101065	101069	7-A	33025	922	K-1	probable mannitol dehydrogenase [Quercus suber]
3	101065	101069	7-C	33025	937	K-3	fructose-bisphosphate aldolase 6, cytosolic [Quercus suber]
3	101065	101069	8-C	33025	938	K-11	fructose-bisphosphate aldolase 6, cytosolic [Quercus suber]
2	101064	101068	5-G	33025	941	F-15	ankyrin repeat domain-containing protein 2A-like [Quercus suber]
2	101064	101068	7-H	33025	942	G-8
3	101065	101069	9-C	33025	943	K-19	fructose-bisphosphate aldolase 6, cytosolic [Quercus suber]
2	101064	101068	8-H	33025	949	G-16	adenosine kinase 2 [Quercus suber]
					949	G-16	fructose-bisphosphate aldolase 6, cytosolic [Quercus suber]
2	101064	101068	10-H	33025	953	H-8	probable protein disulfide-isomerase A6 isoform X2 [Quercus suber]
					954	K-9	fructose-bisphosphate aldolase 6, cytosolic [Quercus suber]
3	101065	101069	8-A	33025	954	K-9	probable mannitol dehydrogenase [Quercus suber]
					963	K-17	fructose-bisphosphate aldolase 6, cytosolic [Quercus suber]
3	101065	101069	9-A	33025	963	K-17	probable mannitol dehydrogenase [Quercus suber]
2	101064	101068	11-H	33025	967	H-16	probable protein disulfide-isomerase A6 isoform X2 [Quercus suber]
					967	H-16	probable mannitol dehydrogenase [Quercus suber]
3	101065	101069	7-B	33025	969	K-2	glyceraldehyde-3-phosphate dehydrogenase, cytosolic isoform X1 [Quercus suber]
3	101065	101069	6-B	33025	971	J-18	glyceraldehyde-3-phosphate dehydrogenase, cytosolic isoform X1 [Quercus suber]
2	101064	101068	9-H	33025	980	G-24
					986	G-6	perakine reductase-like isoform X1 [Quercus suber]
2	101064	101068	7-F	33025	986	G-6	2-methylene-furan-3-one reductase-like [Quercus suber]	significant without the EST
					987	H-22	probable aldo-keto reductase 2 isoform X2 [Quercus suber]
2	101064	101068	12-F	33025	987	H-22	2-methylene-furan-3-one reductase-like [Quercus suber]	significant with a single entry
3	101065	101069	3-B	33025	988	I-18	glyceraldehyde-3-phosphate dehydrogenase, cytosolic-like [Quercus suber]
					988	I-18	fructose-bisphosphate aldolase 6, cytosolic [Quercus suber]
3	101065	101069	5-B	33025	990	J-10	glyceraldehyde-3-phosphate dehydrogenase, cytosolic isoform X1 [Quercus suber]
2	101064	101068	3-G	33025	995	E-23	protein SRC2 [Quercus suber]
3	101065	101069	12-A	33025	998	L-17	malate dehydrogenase, mitochondrial [Quercus suber]
3	101065	101069	10-A	33025	1002	L-1	2-methylene-furan-3-one reductase-like [Quercus suber]
3	101065	101069	2-B	25150	1003	K-19	probable aldo-keto reductase 4 [Quercus suber]
					1003	K-19	fructose-bisphosphate aldolase 6, cytosolic [Quercus suber]
3	101065	101069	11-A	33025	1007	L-9	malate dehydrogenase, mitochondrial [Quercus suber]
3	101065	101069	1-B	25150	1010	K-15	malate dehydrogenase, mitochondrial [Quercus suber]
2	101064	101068	8-F	33025	1017	G-14	malate dehydrogenase, mitochondrial [Quercus suber]
					1017	G-14	probable aldo-keto reductase 2 [Quercus suber]
2	101064	101068	6-G	33025	1022	F-23	enoyl-[acyl-carrier-protein] reductase [NADH] 1, chloroplastic-like [Quercus suber]
2	101064	101068	7-G	33025	1023	G-7	enoyl-[acyl-carrier-protein] reductase [NADH] 1, chloroplastic-like [Quercus suber]
2	101064	101068	8-G	33025	1025	G-15	enoyl-[acyl-carrier-protein] reductase [NADH] 1, chloroplastic-like [Quercus suber]
4	101066	101070	7-G	33025	1025	O-7	enoyl-[acyl-carrier-protein] reductase [NADH] 1, chloroplastic-like [Quercus suber]
2	101064	101068	2-G	33025	1032	E-15	protein SRC2 [Quercus suber]
					1032	E-15	fructokinase-2 [Quercus suber]
2	101064	101068	9-F	33025	1038	G-22	annexin D1 [Quercus suber]
2	101064	101068	1-G	33025	1041	E-7	fructokinase-2 [Quercus suber]
				25150	1041	E-7	proteasome subunit alpha type-1-B-like isoform X2 [Quercus suber]
2	101064	101068	11-G	33025	1044	H-15	annexin D1 [Quercus suber]
2	101064	101068	10-G	33025	1045	H-7	protein SRC2 [Quercus suber]
2	101064	101068	1-H	33025	1058	E-8	isoflavone reductase-like protein [Quercus suber]
2	101064	101068	9-G	33025	1061	G-23	FN735699 WZOAQPAC Quercus petraea cDNA clone WZ0AQPAC2YJ16FM1, mRNA sequence
2	101064	101068	12-G	33025	1066	H-23	isoflavone reductase-like protein [Quercus suber]
2	101064	101068	2-H	33025	1067	E-16	isoflavone reductase-like protein [Quercus suber]
2	101064	101068	5-H	33025	1068	F-16	isoflavone reductase-like protein [Quercus suber]
2	101064	101068	3-H	33025	1070	E-24	isoflavone reductase-like protein [Quercus suber]
4	101066	101070	8-G	33025	1070	O-15	isoflavone reductase-like protein [Quercus suber]
2	101064	101068	4-H	33025	1076	F-8	isoflavone reductase-like protein [Quercus suber]
4	101066	101070	9-G	33025	1076	O-23	isoflavone reductase-like protein [Quercus suber]
2	101064	101068	3-F	33025	1081	E-22	enoyl-[acyl-carrier-protein] reductase [NADH], chloroplastic [Quercus suber]
2	101064	101068	4-F	33025	1083	F-6	enoyl-[acyl-carrier-protein] reductase [NADH], chloroplastic [Quercus suber]
2	101064	101068	10-F	33025	1088	H-6	cysteine synthase [Quercus suber]
2	101064	101068	9-E	33025	1093	G-21	isoflavone reductase-like protein [Quercus suber]
2	101064	101068	3-C	33025	1099	E-19	28 kDa ribonucleoprotein, chloroplastic-like [Quercus suber]
					1099	E-19	glycine-rich RNA-binding protein 3, mitochondrial [Quercus suber]
2	101064	101068	11-E	33025	1101	H-13	isoflavone reductase-like protein [Quercus suber]
2	101064	101068	6-H	33025	1102	F-24	mitochondrial outer membrane protein porin of 34 kDa [Quercus suber]
2	101064	101068	12-E	33025	1105	H-21	cysteine synthase [Quercus suber]
2	101064	101068	10-E	33025	1106	H-5	isoflavone reductase-like protein [Quercus suber]
					1106	H-5	FN743190 WZOAQPAG Quercus petraea cDNA clone WZ0AQPAG5YO12CM1, mRNA sequence
2	101064	101068	8-E	33025	1115	G-13	mitochondrial outer membrane protein porin of 34 kDa [Quercus suber]
2	101064	101068	7-E	33025	1116	G-5	mitochondrial outer membrane protein porin of 34 kDa [Quercus suber]
4	101066	101070	1-H	33025	1116	M-8
4	101066	101070	2-F	33025	1126	M-14	annexin D2-like [Quercus suber]
2	101064	101068	2-F	33025	1130	E-14	lactoylglutathione lyase GLX1 [Quercus suber]
2	101064	101068	1-F	33025	1136	E-6
4	101066	101070	3-F	33025	1137	M-22	soluble inorganic pyrophosphatase 1-like [Quercus suber]
4	101066	101070	7-D	33025	1143	O-4	glucan endo-1,3-beta-glucosidase, basic isoform-like [Quercus suber]
4	101066	101070	9-D	33025	1145	O-20	soluble inorganic pyrophosphatase 1-like [Quercus suber]
2	101064	101068	8-D	33025	1153	G-12	probable protein phosphatase 2C 39 isoform X2 [Quercus suber]
2	101064	101068	2-C	33025	1157	E-11	ran-binding protein 1 homolog a-like [Quercus suber]
2	101064	101068	4-C	33025	1158	F-3	nascent polypeptide-associated complex subunit alpha-like protein 2 [Quercus suber]
2	101064	101068	7-D	33025	1163	G-4	probable calcium-binding protein CML50 [Quercus suber]
2	101064	101068	4-D	33025	1167	F-4
2	101064	101068	12-C	33025	1168	H-19
4	101066	101070	8-D	25150	1174	N-6	protein FLX-like 3 [Quercus suber]
2	101064	101068	8-C	33025	1175	G-11	soluble inorganic pyrophosphatase 6, chloroplastic [Quercus suber]
2	101064	101068	5-C	25150	1177	J-17	soluble inorganic pyrophosphatase 6, chloroplastic [Quercus suber]
2	101064	101068	6-C	33025	1180	F-19	soluble inorganic pyrophosphatase 6, chloroplastic [Quercus suber]
2	101064	101068	7-C	33025	1184	G-3	caffeoyl-CoA O-methyltransferase [Quercus suber]
2	101064	101068	3-D	33025	1185	E-20	pirin-like protein isoform X2 [Quercus suber]
4	101066	101070	4-H	33025	1187	N-8	mitochondrial outer membrane protein porin of 36 kDa [Quercus suber]
2	101064	101068	1-D	25150	1194	J-6	uncharacterized protein LOC112035936 [Quercus suber]
2	101064	101068	12-D	33025	1195	H-20	adenylate kinase 4 [Quercus suber]
					1195	H-20	mitochondrial outer membrane protein porin of 36 kDa [Quercus suber]
2	101064	101068	2-E	33025	1198	E-13	mitochondrial outer membrane protein porin of 36 kDa [Quercus suber]
2	101064	101068	10-D	33025	1201	H-4	mitochondrial outer membrane protein porin of 36 kDa [Quercus suber]
2	101064	101068	2-D	33025	1206	E-12	3-oxoacyl-[acyl-carrier-protein] reductase 4-like isoform X1 [Quercus suber]
2	101064	101068	6-E	33025	1220	F-21	mitochondrial outer membrane protein porin 2-like [Quercus suber]
2	101064	101068	3-E	33025	1226	E-21	mitochondrial outer membrane protein porin 2-like [Quercus suber]
1	101063	101067	11-H	33025	1235	D-16	glutathione S-transferase L3-like [Quercus suber]
1	101063	101067	7-H	33025	1242	C-8	caffeoyl-CoA O-methyltransferase [Quercus suber]
4	101066	101070	3-E	33025	1242	M-21	caffeoyl-CoA O-methyltransferase [Quercus suber]
1	101063	101067	8-H	33025	1243	C-16	caffeoyl-CoA O-methyltransferase [Quercus suber]
4	101066	101070	4-G	33025	1243	N-7	caffeoyl-CoA O-methyltransferase [Quercus suber]
					1244	F-12	gamma carbonic anhydrase 1, mitochondrial-like [Quercus suber]
2	101064	101068	5-D	33025	1244	F-12	adenylate kinase 4-like [Quercus suber]
2	101064	101068	6-D	33025	1245	F-20	gamma carbonic anhydrase 1, mitochondrial-like [Quercus suber]
2	101064	101068	4-E	33025	1246	F-5	mitochondrial outer membrane protein porin 2-like [Quercus suber]
2	101064	101068	9-C	33025	1247	G-19	gamma carbonic anhydrase 1, mitochondrial [Quercus suber]
					1247	G-19	glutathione S-transferase L3-like [Quercus suber]
2	101064	101068	11-D	33025	1262	H-12	NADH-cytochrome b5 reductase-like protein [Quercus suber]
2	101064	101068	5-E	33025	1263	F-13	uncharacterized protein LOC112008744 [Quercus suber]
2	101064	101068	4-B	25150	1269	J-14	caffeoyl-CoA O-methyltransferase [Quercus suber]
					1277	J-16	caffeoyl-CoA O-methyltransferase [Quercus suber]
2	101064	101068	5-B	25150	1277	J-16	uncharacterized protein At5g02240-like [Quercus suber]
2	101064	101068	3-B	33025	1278	E-18	uncharacterized protein At5g02240-like [Quercus suber]
2	101064	101068	6-B	33025	1279	F-18	endo-1,3;1,4-beta-D-glucanase-like [Quercus suber]
2	101064	101068	1-C	33025	1282	E-3
1	101063	101067	6-G	25150	1292	I-15	uncharacterized protein LOC112033151 [Quercus suber]
					1292	I-15	soluble inorganic pyrophosphatase-like [Quercus suber]
					1292	I-15	proteasome subunit alpha type-2-B [Quercus suber]
					1292	I-15	L-ascorbate peroxidase, cytosolic-like [Quercus suber]
1	101063	101067	4-H	25150	1294	I-12	probable ATP synthase 24 kDa subunit, mitochondrial [Quercus suber]
1	101063	101067	6-H	33025	1295	B-24	probable ATP synthase 24 kDa subunit, mitochondrial [Quercus suber]
1	101063	101067	5-G	33025	1296	B-15	UMP-CMP kinase 3-like isoform X1 [Quercus suber]
					1296	B-15	proteasome subunit alpha type-2-B [Quercus suber]
1	101063	101067	2-H	33025	1297	A-16	triosephosphate isomerase, cytosolic-like [Quercus suber]
1	101063	101067	5-F	33025	1303	B-14	nascent polypeptide-associated complex subunit alpha-like protein 1 [Quercus suber]
					1303	B-14	MFP1 attachment factor 1-like [Quercus suber]
4	101066	101070	1-G	33025	1303	M-7	nascent polypeptide-associated complex subunit alpha-like protein 1 [Quercus suber]
					1303	M-7	MFP1 attachment factor 1-like [Quercus suber]
1	101063	101067	5-H	33025	1307	B-16	probable ATP synthase 24 kDa subunit, mitochondrial [Quercus suber]
1	101063	101067	7-G	33025	1310	C-7	proteasome subunit alpha type-2-B [Quercus suber]
1	101063	101067	9-G	33025	1312	C-23	L-ascorbate peroxidase, cytosolic-like [Quercus suber]
1	101063	101067	10-G	33025	1313	D-7	L-ascorbate peroxidase, cytosolic-like [Quercus suber]
1	101063	101067	1-H	33025	1314	A-8	triosephosphate isomerase, cytosolic-like [Quercus suber]
1	101063	101067	12-G	25150	1316	J-1	L-ascorbate peroxidase, cytosolic-like [Quercus suber]
					1316	J-1	triosephosphate isomerase, cytosolic-like [Quercus suber]
1	101063	101067	8-G	33025	1319	C-15	proteasome subunit alpha type-2-B [Quercus suber]
					1319	C-15	L-ascorbate peroxidase, cytosolic-like [Quercus suber]
4	101066	101070	2-G	33025	1319	M-15	proteasome subunit alpha type-2-B [Quercus suber]
					1319	M-15	L-ascorbate peroxidase, cytosolic-like [Quercus suber]
2	101064	101068	2-B	33025	1320	E-10
1	101063	101067	3-H	33025	1321	A-24	GTP-binding nuclear protein Ran-3-like [Quercus suber]
					1336	D-22	uncharacterized protein LOC112023844 isoform X3 [Quercus suber]
1	101063	101067	12-F	33025	1336	D-22	glutathione S-transferase DHAR2-like [Quercus suber]
					1348	D-14	uncharacterized protein LOC112023844 isoform X3 [Quercus suber]
1	101063	101067	11-F	33025	1348	D-14	glutathione S-transferase DHAR2-like [Quercus suber]
1	101063	101067	10-F	33025	1349	D-6	glutathione S-transferase DHAR2-like [Quercus suber]
					1353	A-7	glutathione S-transferase DHAR2-like [Quercus suber]
1	101063	101067	1-G	33025	1353	A-7	uncharacterized protein LOC112023844 isoform X3 [Quercus suber]
1	101063	101067	8-F	33025	1354	C-14	glutathione S-transferase DHAR2-like [Quercus suber]
1	101063	101067	9-F	33025	1356	C-22	glutathione S-transferase DHAR2-like [Quercus suber]
1	101063	101067	7-F	33025	1362	C-6
1	101063	101067	2-G	33025	1363	A-15	chalcone-flavonone isomerase-like [Quercus suber]
				25150	1363	A-15	uncharacterized protein LOC112023844 isoform X3 [Quercus suber]
1	101063	101067	3-G	25150	1366	I-8	chalcone--flavonone isomerase-like [Quercus suber]
					1366	I-8	small heat shock protein, chloroplastic-like [Quercus suber]
1	101063	101067	4-F	33025	1370	B-6	proteasome subunit alpha type-5 [Quercus suber]
1	101063	101067	6-F	33025	1376	B-22
1	101063	101067	3-F	33025	1398	A-22	20 kDa chaperonin, chloroplastic-like [Quercus suber]
1	101063	101067	1-F	33025	1399	I-4	20 kDa chaperonin, chloroplastic-like [Quercus suber]
					1399	I-4	NAD(P)H dehydrogenase (quinone) FQR1 [Quercus suber]
1	101063	101067	8-E	33025	1404	C-13	UPF0664 stress-induced protein C29B12.11c [Quercus suber]
2	101064	101068	12-B	33025	1405	H-18	proteasome subunit beta type-1 [Quercus suber]
1	101063	101067	5-E	33025	1412	B-13	proteasome subunit beta type-5-like [Quercus suber]
1	101063	101067	7-E	33025	1415	C-5
1	101063	101067	6-E	40734	1416	N-14	glutathione S-transferase-like [Quercus suber]
2	101064	101068	1-B	33025	1422	E-2
1	101063	101067	12-E	33025	1426	D-21	NAD(P)H dehydrogenase (quinone) FQR1 [Quercus suber]
4	101066	101070	4-F	33025	1431	N-6	NAD(P)H dehydrogenase (quinone) FQR1 [Quercus suber]
1	101063	101067	11-E	33025	1436	D-13	NAD(P)H dehydrogenase (quinone) FQR1 [Quercus suber]	isoforms
					1436	D-13	probable NAD(P)H dehydrogenase (quinone) FQR1-like 1 [Quercus suber]	isoforms
1	101063	101067	2-F	33025	1441	A-14	NAD(P)H dehydrogenase (quinone) FQR1 [Quercus suber]
2	101064	101068	1-A	40580	1453	O-16	uncharacterized protein LOC112033118 [Quercus suber]
1	101063	101067	9-E	25150	1464	I-19	superoxide dismutase [Mn], mitochondrial-like [Quercus suber]
4	101066	101070	6-F	33025	1486	N-22	translationally-controlled tumor protein [Quercus suber]
1	101063	101067	4-E	33025	1496	B-5	uncharacterized protein LOC111996686 [Quercus suber]
2	101064	101068	2-A	33025	1501	E-9
4	101066	101070	7-F	33025	1549	O-6
2	101064	101068	3-A	25150	1598	J-12	alpha-amylase/subtilisin inhibitor-like [Quercus suber]
					1598	J-12	small heat shock protein, chloroplastic-like [Quercus suber]
2	101064	101068	11-B	40580	1634	P-16	translationally-controlled tumor protein homolog [Quercus suber]
1	101063	101067	2-E	25150	1639	I-6	heat shock protein 17a.5, partial [Quercus suber]
2	101064	101068	4-A	33025	1647	F-1	translationally-controlled tumor protein homolog [Quercus suber]
1	101063	101067	3-E	33025	1669	A-21	ATP synthase subunit d, mitochondrial [Quercus suber]
1	101063	101067	8-D	33025	1687	C-12	uncharacterized protein LOC112005067 [Quercus suber]	extra peptide from EST, but not necessary for the ID
1	101063	101067	6-D	33025	1694	B-20	glycine-rich protein 2-like [Quercus suber]
2	101064	101068	12-A	25150	1697	K-11	glycine-rich protein 2-like [Quercus suber]
1	101063	101067	7-D	33025	1703	C-4	nascent polypeptide-associated complex subunit beta-like [Quercus suber]
					1703	C-4	glycine-rich protein 2-like [Quercus suber]
2	101064	101068	10-B	33025	1708	H-2	peroxiredoxin-2F, mitochondrial isoform X2 [Quercus suber]
					1708	H-2	glycine-rich protein 2-like [Quercus suber]
2	101064	101068	11-A	33025	1709	H-9	uncharacterized protein LOC112005067 [Quercus suber]
2	101064	101068	5-A	33025	1716	F-9	probable glutathione peroxidase 2 isoform X2 [Quercus suber]
4	101066	101070	10-D	33025	1719	P-4	uncharacterized protein At5g48480-like [Quercus suber]
2	101064	101068	6-A	33025	1731	F-17	alpha-amylase/subtilisin inhibitor-like [Quercus suber]
					1731	F-17	putative 4-hydroxy-4-methyl-2-oxoglutarate aldolase 2 [Quercus suber]
1	101063	101067	1-E	33025	1744	A-5	18.1 kDa class I heat shock protein-like [Quercus suber]
2	101064	101068	8-A	33025	1745	G-9	peptidyl-prolyl cis-trans isomerase CYP20-1 [Quercus suber]
1	101063	101067	9-D	33025	1762	C-20	18.1 kDa class I heat shock protein-like [Quercus suber]
4	101066	101070	9-F	33025	1762	O-22	18.1 kDa class I heat shock protein-like [Quercus suber]
1	101063	101067	12-D	33025	1763	D-20	18.1 kDa class I heat shock protein-like [Quercus suber]
1	101063	101067	12-C	33025	1766	D-19
1	101063	101067	6-C	33025	1768	B-19
2	101064	101068	9-B	33025	1769	G-18	peptidyl-prolyl cis-trans isomerase isoform X2 [Quercus suber]
1	101063	101067	4-D	33025	1773	B-4	peptidyl-prolyl cis-trans isomerase isoform X2 [Quercus suber]
1	101063	101067	5-D	33025	1777	B-12	peptidyl-prolyl cis-trans isomerase isoform X2 [Quercus suber]
1	101063	101067	5-C	33025	1778	B-11	uncharacterized protein LOC112022183 [Quercus suber]
1	101063	101067	3-C	33025	1782	A-19	uncharacterized protein LOC112022183 [Quercus suber]
1	101063	101067	4-C	25150	1784	I-10	17.5 kDa class I heat shock protein-like [Quercus suber]
					1784	I-10	uncharacterized protein LOC112022183 [Quercus suber]
1	101063	101067	8-A	33025	1785	I-18	probable prefoldin subunit 4 [Quercus suber]
				25150	1785	I-18	aspartic proteinase-like isoform X2 [Quercus suber]
4	101066	101070	2-H	33025	1791	M-16	uncharacterized protein LOC112022183 [Quercus suber]
1	101063	101067	12-B	33025	1792	D-18	18.5 kDa class I heat shock protein-like [Quercus suber]
1	101063	101067	11-B	33025	1793	D-10	MLP-like protein 28 [Quercus suber]
1	101063	101067	1-C	33025	1796	A-3	MLP-like protein 28 [Quercus suber]
1	101063	101067	10-B	33025	1797	D-2	peroxiredoxin-2B-like [Quercus suber]
1	101063	101067	3-D	33025	1799	A-20	peptidyl-prolyl cis-trans isomerase isoform X2 [Quercus suber]
					1799	A-20	NADH dehydrogenase [ubiquinone] iron-sulfur protein 4, mitochondrial [Quercus suber]
					1800	C-19	class I heat shock protein-like [Quercus suber]	these two are putative HSP20 and HSP20
					1800	C-19	17.3 kDa class II heat shock protein-like [Quercus suber]	these two are putative HSP20 and HSP20
1	101063	101067	9-C	33025	1800	C-19	PREDICTED: MLP-like protein 423 [Juglans regia]
1	101063	101067	8-C	33025	1802	C-11	FR662983 WZ0AQSAA Quercus suber cDNA clone WZ0AQSAA2YJ16NM1, mRNA sequence
4	101066	101070	12-F	33025	1802	P-22	FR661874 WZ0AQSAA Quercus suber cDNA clone WZ0AQSAA13YH03CM1, mRNA sequence
1	101063	101067	2-C	33025	1804	A-11	ubiquitin-conjugating enzyme E2 variant 1D [Quercus suber]
1	101063	101067	7-C	33025	1805	C-3	FR662470 WZ0AQSAA Quercus suber cDNA clone WZ0AQSAA1YJ19CM1, mRNA sequence
4	101066	101070	11-F	33025	1805	P-14	FR662012 WZ0AQSAA Quercus suber cDNA clone WZ0AQSAA13YL16NM1, mRNA sequence
1	101063	101067	9-B	33025	1826	C-18	17.3 kDa class II heat shock protein-like [Quercus suber]
2	101064	101068	10-A	33025	1845	H-1	major allergen Pru ar 1-like [Quercus suber]	significant with only one entry
1	101063	101067	5-B	33025	1847	B-10	major allergen Pru ar 1-like [Quercus suber]
1	101063	101067	12-A	25150	1868	I-23	superoxide dismutase [Cu-Zn] 4A [Quercus suber]
					1868	I-23	DNA-binding protein DDB_G0278111 [Quercus suber]
1	101063	101067	4-B	33025	1870	B-2	glycine-rich RNA-binding protein-like [Quercus suber]
1	101063	101067	9-A	33025	1905	C-17	glycine-rich RNA-binding protein-like [Quercus suber]
					1917	B-17	aspartic proteinase A1-like [Quercus suber]
1	101063	101067	6-A	33025	1917	B-17	60S acidic ribosomal protein P2B-like [Quercus suber]
1	101063	101067	3-B	33025	1920	A-18	NADH dehydrogenase [ubiquinone] 1 beta subcomplex subunit 9 [Quercus suber]
1	101063	101067	11-A	33025	1928	D-9	glycine-rich RNA-binding protein-like [Quercus suber]
1	101063	101067	2-B	33025	1947	A-10	nucleoside diphosphate kinase 1 [Quercus suber]
4	101066	101070	8-F	33025	1947	O-14	nucleoside diphosphate kinase 1 [Quercus suber]
1	101063	101067	5-A	33025	2017	B-9	calmodulin-7-like [Quercus suber]
2	101064	101068	7-B	33025	2023	G-2	putative phosphatidylglycerol/phosphatidylinositol transfer protein DDB_G0282179, partial [Quercus suber]
2	101064	101068	8-B	25150	2030	K-02	ribulose bisphosphate carboxylase small chain clone 512-like [Quercus suber]
1	101063	101067	4-A	33025	2041	B-1	probable calcium-binding protein CML13 [Quercus suber]
2	101064	101068	9-A	33025	2043	G-17	thioredoxin-like protein Clot [Quercus suber]
1	101063	101067	3-A	33025	2135	A-17	uncharacterized protein LOC111987929 [Quercus suber]
1	101063	101067	2-A	33025	2196	A-9	profilin-4 [Quercus suber]
4	101066	101070	12-E	33025	2821	P-21
4	101066	101070	9-E	33025	2822	O-21	hsp70-Hsp90 organizing protein 3-like [Quercus suber]
4	101066	101070	4-B	33025	2824	N-2	heat shock cognate 70 kDa protein-like [Quercus suber]
4	101066	101070	2-A	25150	2825	M-2	uncharacterized protein At5g39570-like isoform X1 [Quercus suber]
4	101066	101070	11-D	33025	2827	P-12	ATP synthase subunit beta, mitochondrial-like [Quercus suber]
4	101066	101070	12-D	33025	2829	P-20	ATP synthase subunit beta, mitochondrial-like [Quercus suber]
4	101066	101070	1-E	33025	2831	M-5
3	101065	101069	6-F	33025	2832	J-22	S-adenosylmethionine synthase 3 [Quercus suber]
3	101065	101069	5-F	25150	2833	L-4	S-adenosylmethionine synthase 3 [Quercus suber]
					2834	K-22	ubiquitin receptor RAD23c-like [Quercus suber]
3	101065	101069	9-F	33025	2834	K-22	protein SRC2 [Quercus suber]
					2835	K-14	tubulin beta chain-like [Quercus suber]
3	101065	101069	8-F	33025	2835	K-14	protein SRC2 [Quercus suber]
3	101065	101069	12-F	33025	2836	L-22	ubiquitin receptor RAD23c-like [Quercus suber]
3	101065	101069	11-F	33025	2837	L-14	ubiquitin receptor RAD23c-like [Quercus suber]
3	101065	101069	10-B	33025	2841	L-2
3	101065	101069	9-B	33025	2844	K-18	elongation factor Tu, mitochondrial [Quercus suber]
3	101065	101069	8-B	25150	2845	L-12	elongation factor Tu, mitochondrial [Quercus suber]
					2846	F-7	DNA damage-inducible protein 1-like [Quercus suber]
2	101064	101068	4-G	33025	2846	F-7	protein SRC2 [Quercus suber]
3	101065	101069	4-B	33025	2847	J-2	glyceraldehyde-3-phosphate dehydrogenase, cytosolic-like [Quercus suber]
					2847	J-2	fructose-bisphosphate aldolase 6, cytosolic [Quercus suber]
2	101064	101068	11-F	33025	2848	H-14	probable aldo-keto reductase 2 [Quercus suber]
					2848	H-14	FN762577 WZOAQPAA Quercus petraea cDNA clone WZ0AQPAH6YH24FM1, mRNA sequence
2	101064	101068	6-F	33025	2849	F-22	cysteine synthase-like isoform X1 [Quercus suber]
2	101064	101068	5-F	33025	2850	F-14	cysteine synthase [Quercus suber]
					2850	F-14	isoflavone reductase-like protein [Quercus suber]
4	101066	101070	2-E	33025	2852	M-13	cationic peroxidase 1-like [Quercus suber]
2	101064	101068	1-E	33025	2853	E-5	mitochondrial outer membrane protein porin of 36 kDa [Quercus suber]
4	101066	101070	4-E	33025	2854	N-5
1	101063	101067	9-H	33025	2856	C-24	caffeoyl-CoA O-methyltransferase [Quercus suber]
4	101066	101070	3-G	33025	2856	M-23	caffeoyl-CoA O-methyltransferase [Quercus suber]
1	101063	101067	10-H	33025	2858	D-8	caffeoyl-CoA O-methyltransferase [Quercus suber]
1	101063	101067	12-H	33025	2859	D-24	glutathione S-transferase L3-like [Quercus suber]
2	101064	101068	11-C	33025	2860	H-11	adenylate kinase 4-like [Quercus suber]
2	101064	101068	10-C	33025	2862	H-3	glutathione S-transferase L3-like [Quercus suber]
1	101063	101067	11-G	33025	2863	D-15	proteasome subunit alpha type-6 [Quercus suber]
					2863	D-15	L-ascorbate peroxidase, cytosolic-like [Quercus suber]
					2864	I-11	UMP-CMP kinase 3-like isoform X1 [Quercus suber]
					2864	I-11	proteasome subunit alpha type-2-B [Quercus suber]
1	101063	101067	4-G	25150	2864	I-11	caffeoyl-CoA O-methyltransferase [Quercus suber]
1	101063	101067	10-E	33025	2865	D-5
1	101063	101067	10-D	33025	2866	D-4	18.1 kDa class I heat shock protein-like [Quercus suber]
2	101064	101068	7-A	33025	2867	G-1	heat shock protein 17a.2, partial [Quercus suber]
1	101063	101067	11-D	33025	2868	D-12	18.1 kDa class I heat shock protein-like [Quercus suber]
4	101066	101070	10-F	33025	2868	P-6	18.1 kDa class I heat shock protein-like [Quercus suber]
1	101063	101067	10-C	33025	2873	D-3	small ubiquitin-related modifier 1 [Quercus suber]
					2873	D-3	PREDICTED: MLP-like protein 423 [Juglans regia]
1	101063	101067	7-A	33025	2874	C-1	60S acidic ribosomal protein P3-like isoform X2 [Quercus suber]
1	101063	101067	8-B	33025	2875	C-10	17.3 kDa class II heat shock protein-like [Quercus suber]	Blast of the two ID show 45% identity
					2875	C-10	class I heat shock protein-like [Quercus suber]
					2875	C-10	glycine-rich RNA-binding protein-like [Quercus suber]
1	101063	101067	2-D	33025	2876	A-12
1	101063	101067	1-D	33025	2877	A-4	nitrogen regulatory protein P-II homolog [Quercus suber]
1	101063	101067	7-B	33025	2878	C-2	Bet v 1 allergen [Quercus suber]
1	101063	101067	6-B	33025	2880	B-18	major allergen Pru ar 1-like [Quercus suber]
1	101063	101067	10-A	33025	2881	D-1	uncharacterized protein LOC112001933 [Quercus suber]
1	101063	101067	1-B	33025	2882	A-2	nucleoside diphosphate kinase 1 [Quercus suber]
					2882	A-2	subtilisin-like protease SBT3.3 [Quercus suber]
1	101063	101067	1-A	33025	2883	A-1
4	101066	101070	11-G	33025	2886	P-15	ATP synthase subunit beta, mitochondrial-like [Quercus suber]
3	101065	101069	11-G	33025	2888	L-15	enolase 1 [Quercus suber]
					2888	L-15	ATP synthase subunit beta, mitochondrial-like [Quercus suber]
3	101065	101069	11-B	33025	2890	L-10	heterogeneous nuclear ribonucleoprotein 1-like [Quercus suber]
1	101063	101067	11-C	33025	2892	D-11	universal stress protein PHOS32-like [Quercus suber]
					2892	D-11	peptidyl-prolyl cis-trans isomerase isoform X2 [Quercus suber]
